# Supplementary material for: To what degree does the missing-data technique influence the estimated growth in learning strategies over time? A tutorial example of sensitivity analysis for longitudinal data
Source: PLoS One. 2017 Sep 13;12(9):e0182615. doi: 10.1371/journal.pone.0182615 (PMC5597092; doi:10.1371/journal.pone.0182615)
Supplement: S2 File — (CSV) [file pone.0182615.s002.csv]

memo1 3 2.25 3 0 1 0 0 0 0 0 0 1 0 1 0 52 54.7 59.2 0 1
memo2 2.25 3.5 3 0 1 0 0 0 0 0 0 1 0 1 0 55 54.3 57 0 1
memo3 4.75 3.75 4.25 0 1 0 0 0 0 0 0 1 0 1 0 61 54.8 65.2 0 1
memo4 3.5 2.5 2.25 0 1 0 0 0 0 0 0 1 0 1 0 60 56.7 66.7 0 1
memo5 3 3 3.5 0 1 0 0 0 0 0 0 1 0 1 0 59 51.2 66.2 0 1
memo6 4 3.75 4 0 1 0 0 0 0 0 0 0 1 1 0 61 60.8 66.2 0 1
memo7 3.5 3.75 3.25 0 1 0 0 0 0 0 0 0 1 1 0 60 49.2 66.2 0 1
memo8 2.75 2.5 1.75 1 0 0 0 0 1 0 0 1 0 1 0 57 55.8 63.7 0 1
memo9 3.75 4 4 1 0 0 0 0 1 0 0 1 0 1 0 55 54.2 59.2 0 1
memo10 4 2.25 3.75 1 0 0 0 0 1 0 0 1 0 1 0 59 55.9 63.6 0 1
memo11 4 2.75 3 1 0 0 0 0 1 0 0 1 0 1 0 60 56.5 64.2 0 1
memo12 3.75 3.5 4.25 1 0 0 0 0 1 0 0 0 0 1 0 64 62.6 60.3 0 1
memo13 2 4.75 3.25 1 0 0 0 0 1 0 0 1 0 1 0 59 59.3 61.4 0 1
memo14 2.5 1.75 4.25 0 0 0 0 0 1 0 0 1 0 1 0 65 63 57.7 0 1
memo15 2.75 4 4.25 1 0 0 0 0 1 0 0 0 0 1 0 63 61 65.1 0 1
memo16 4.5 4 4.25 1 0 1 0 0 0 0 0 1 0 1 0 70 63.8 72.5 0 1
memo17 3.75 3.75 4.25 1 0 0 0 0 1 0 0 1 0 1 0 60 55.2 62.6 0 1
memo18 2.25 2.25 2.25 0 0 1 0 0 0 0 0 1 0 1 0 60 61.7 79.2 0 1
memo19 3 4.75 4 1 0 0 0 0 1 0 0 1 0 1 0 61 999 73.4 0 1
memo20 3.75 2.75 3.25 1 0 0 0 1 0 0 0 1 0 1 0 58 60.9 63 0 1
memo21 3.5 4 4.25 0 0 0 0 0 0 0 0 1 0 0 0 65 65.5 71.5 0 1
memo22 2.5 2.75 4.75 1 0 0 0 0 0 0 0 1 0 1 0 68 66.7 999 0 1
memo23 4.5 4.75 3.5 1 0 0 0 0 0 0 0 1 0 1 0 64 56.2 68.7 0 1
memo24 4.25 3 3.25 1 0 0 0 0 0 0 0 1 0 1 0 65 54.5 68.3 0 1
memo25 3 2.75 2 1 0 0 0 0 0 0 0 1 0 1 0 62 65.5 999 0 1
memo26 2.75 2.75 3.5 1 0 0 0 1 0 0 0 1 0 1 0 66 68.5 72.2 0 1
memo27 2 2 1.75 0 0 0 0 0 0 0 0 0 0 1 0 64 55.5 58 0 1
memo28 1.75 1.5 3.5 1 0 0 0 0 0 0 0 0 0 1 0 65 62.2 73.3 0 1
memo29 3.25 4.75 3.25 0 0 0 0 0 0 0 0 1 0 1 0 59 56.2 72.2 0 1
memo30 2.5 2.75 2.25 1 0 0 0 0 0 0 0 1 0 1 0 61 55.5 68.3 0 1
memo31 3 2.25 2.25 1 0 0 0 0 0 0 0 1 0 1 0 65 62 999 0 1
memo32 1.25 1.5 1.25 0 0 0 1 0 0 0 0 1 0 1 0 64 61.9 71.6 0 1
memo33 1.75 2 3.25 0 0 0 0 0 0 0 0 1 0 1 0 62 63 71.5 0 1
memo34 3 3.25 2.75 0 0 0 0 0 0 0 0 0 0 1 0 67 57.2 72 0 1
memo35 3.75 2.5 3.25 1 0 0 0 0 0 0 0 0 0 1 0 68 62.7 70.5 0 1
memo36 3 3.5 3.5 1 0 0 0 0 0 0 0 0 0 1 0 68 58.3 61.5 0 1
memo37 3.25 3.5 3 1 0 0 0 0 0 0 0 0 0 1 0 62 50 67.7 0 1
memo38 2 2.75 3.5 0 0 0 0 0 0 0 0 0 0 1 0 61 57.2 67 0 1
memo39 1 2.5 2.25 0 0 0 1 0 0 0 0 0 0 1 0 67 58.3 73.7 0 1
memo40 3.25 3.25 3.5 0 0 0 0 0 0 0 0 0 0 1 0 72 76.2 81.5 0 1
memo41 4 3 3 1 0 0 0 0 0 0 0 1 0 0 1 64 62.5 73.3 0 1
memo42 2.5 1.75 3 1 0 0 0 0 0 0 0 0 0 0 1 70 74 76.2 0 1
memo43 4 4 3.5 1 0 0 0 0 0 0 0 0 0 0 1 61 60 70 0 1
memo44 4 4 4.25 0 0 0 0 0 0 0 0 0 0 0 1 67 63.7 74.2 0 1
memo45 2.5 3 2 1 0 0 0 0 0 0 0 0 0 0 1 62 64.7 75.8 0 1
memo46 3.5 4 3 1 0 0 0 0 0 0 0 0 0 0 1 64 61.7 75.5 0 1
memo47 3.75 4 4 1 0 0 0 0 0 0 0 0 0 0 1 59 54.5 68.7 0 1
memo48 4.25 4.25 4.5 1 0 0 1 0 0 0 0 0 0 0 1 61 59.5 63.7 0 1
memo49 3.75 3 3.75 1 0 0 0 0 0 0 0 0 1 0 1 66 57.2 80 0 1
memo50 2.25 2 2 0 0 0 0 0 0 0 0 0 0 0 0 62 62.7 999 0 1
memo51 2 3.25 1.75 1 0 0 0 0 0 0 0 0 0 0 1 63 63.7 72.2 0 1
memo52 3.25 3.5 2.75 1 0 0 0 0 0 0 0 0 0 0 1 65 57 70 0 1
memo53 3.5 3.5 3.5 1 0 0 0 0 0 0 0 0 0 0 1 77 73 74.5 0 1
memo54 3.75 3 3 1 0 0 0 0 0 0 0 0 0 0 1 62 61.2 74.7 0 1
memo55 4.25 4.25 2.5 1 0 0 0 0 0 0 0 0 0 0 1 67 62.2 999 0 1
memo56 2 3.5 3.25 1 0 0 0 0 0 0 0 0 0 0 1 64 55.2 70.8 0 1
memo57 4.5 4.25 3 1 0 0 0 0 0 0 0 0 0 0 1 72 70.5 999 0 1
memo58 3 3 2 0 0 0 0 0 0 0 0 0 0 0 1 75 70.2 75.5 0 1
memo59 3 4 3.75 1 0 0 0 0 0 0 0 0 0 0 1 68 70.5 70 0 1
memo60 3.75 3.5 2.75 1 0 0 0 0 0 0 0 0 0 0 1 68 58.7 72 0 1
memo61 5 4 4 1 0 0 0 0 0 0 0 1 0 0 1 62 62.5 70 0 1
memo62 3.75 3 4 1 0 0 0 0 0 0 0 0 0 0 1 61 58 71 0 1
memo63 2 2.25 1.75 1 0 0 0 0 0 0 0 0 0 0 1 72 66.2 999 0 1
memo64 5 3.5 4 1 0 0 0 0 0 0 0 0 0 0 0 66 58.3 999 0 1
memo65 2.75 2.25 1 1 0 0 0 0 0 0 0 0 0 0 1 75 66.2 999 0 1
memo66 4 3.5 2 1 0 0 1 0 0 0 0 0 0 0 1 58 56.2 70.8 0 1
memo67 3.5 4 4 1 0 0 0 0 0 0 0 0 0 0 1 62 57.5 71.2 0 1
memo68 3.25 3.5 2.75 1 0 0 0 0 0 0 0 0 0 0 1 73 72.7 999 0 1
memo69 3.5 3.25 3.75 1 0 0 1 0 0 0 0 0 0 0 0 68 62.1 71.1 0 1
memo70 1.75 1 1 0 0 0 0 0 0 0 0 0 0 0 0 63 59 60.8 0 1
memo71 5 5 5 1 0 0 0 0 0 0 0 0 0 0 0 72 65.8 58.5 0 1
memo72 2.25 3 3.75 0 0 0 0 0 0 0 0 0 0 0 1 72 74 78.5 0 1
memo73 3.75 3.5 3.5 1 0 0 0 0 0 0 0 0 0 0 1 65 53.5 999 0 1
memo74 4.25 3.25 3 1 0 0 0 0 0 0 0 0 0 0 1 68 66.7 71.5 0 1
memo75 3.5 3.5 2.25 1 0 0 1 0 0 0 0 0 0 0 0 61 55.7 65.8 0 1
memo76 3 2.5 1.75 1 0 0 0 0 0 0 0 1 0 0 1 68 64.2 74 0 1
memo77 2.5 2 2 0 0 0 1 0 0 0 0 0 0 0 1 69 63.3 68.9 0 1
memo78 4 5 4.25 0 0 0 1 0 0 0 0 0 0 0 0 67 61.9 65.7 0 1
memo79 2.5 2 2.75 1 0 0 0 0 0 0 0 1 0 0 0 68 64.5 70 0 1
memo80 3.75 1.5 1.75 1 0 0 0 0 0 0 0 0 0 0 0 67 61.7 76 0 1
memo81 2 2.75 2 1 0 0 0 0 0 0 0 0 0 0 0 70 75.5 80 0 1
memo82 3.5 1.75 3.75 1 0 0 0 0 0 0 0 0 0 0 0 60 51 61.2 0 1
memo83 4 3 3.75 0 0 0 1 0 0 0 0 0 0 0 0 71 58.8 65.4 0 1
memo84 4 4 3.75 1 0 0 1 0 0 0 0 0 0 0 0 67 64.3 70 0 1
memo85 4.75 3.5 4 1 0 0 0 0 0 0 0 0 0 0 0 58 59 66.5 0 1
memo86 3 3.25 3.75 1 0 0 0 0 0 0 0 0 0 0 1 67 70 72.5 0 1
memo87 4 3.75 4.75 1 0 0 0 0 0 0 0 0 0 0 0 58 52.2 62.2 0 1
memo88 4 2.5 3.5 0 1 0 0 0 0 0 0 1 0 0 1 60 63.8 73.7 0 1
memo89 3.25 2.5 3 0 1 0 0 0 0 0 0 1 0 0 1 78 71.9 70.2 0 1
memo90 3.75 3 4 0 1 0 0 0 0 0 0 1 0 0 1 58 65.6 66.7 0 1
memo91 1.25 1.25 1.5 0 1 0 0 0 0 0 0 1 0 0 1 63 56.1 66.7 0 1
memo92 3.25 3.25 3 0 1 0 0 0 0 0 0 1 0 0 1 74 63.1 63.5 0 1
memo93 4 4.5 4.75 0 1 0 0 0 0 0 0 1 0 0 1 77 67.4 77.5 0 1
memo94 4 4.5 4 0 1 0 0 0 0 0 0 1 0 0 1 84 77.8 80.5 0 1
memo95 3.5 3.5 3.75 0 1 0 0 0 0 0 0 1 0 0 1 53 63 59.5 0 1
memo96 2.5 2 2.5 0 1 0 0 0 0 0 0 1 0 0 1 77 73 84.5 0 1
memo97 2.5 3 3.25 0 1 0 0 0 0 0 0 1 0 0 1 63 60 66.5 0 1
memo98 2 2.75 2.75 0 1 0 0 0 0 0 0 1 0 0 1 64 52.5 67.5 0 1
memo99 2.5 3.25 2.5 0 1 0 0 0 0 0 0 0 1 0 1 61 52.7 65.2 0 1
memo100 2.5 1.75 2 0 1 0 0 0 0 0 0 1 0 0 1 63 66.1 74.2 0 1
memo101 3 2 1.5 0 1 0 0 0 0 0 0 1 0 0 1 67 62.1 72.2 0 1
memo102 2 3 2.25 0 0 0 0 0 1 0 0 1 0 0 0 59 63.9 62.6 0 1
memo103 2.5 1.5 2 0 1 0 0 0 0 0 0 1 0 0 1 66 64.9 71 0 1
memo104 3.5 4.5 4.25 0 1 0 0 0 0 0 0 1 0 0 1 73 66.3 67.7 0 1
memo105 2.5 3.25 2.75 0 0 0 0 0 0 1 0 1 0 0 1 55 57.2 67.8 0 1
memo106 3.25 2.25 3 0 1 0 0 0 0 0 0 1 0 0 1 62 61.7 60.5 0 1
memo107 3.75 3.5 3.25 1 0 0 0 0 1 0 0 0 0 0 1 60 60 52.1 0 1
memo108 3.5 2 3 0 1 0 0 0 0 0 0 1 0 0 1 68 62.5 72.2 0 1
memo109 4.25 3 2.25 1 0 1 0 0 0 0 0 0 0 0 1 80 77.7 75.2 0 1
memo110 1.75 2.25 1.75 1 0 0 0 1 0 0 0 0 0 0 1 76 80.4 78.7 0 1
memo111 4.25 4.25 3.75 0 0 1 0 0 0 0 0 1 0 0 0 62 57 68.5 0 1
memo112 2.5 3.25 3.5 1 0 0 0 0 0 1 0 1 0 0 1 66 68.2 70.3 0 1
memo113 1.75 1.75 1.75 1 0 0 0 0 1 0 0 0 1 0 1 60 66 67.3 0 1
memo114 3.5 2.5 3.5 0 0 1 0 0 0 0 0 0 0 0 1 70 64.7 76 0 1
memo115 4 3.75 4.25 0 0 1 0 0 0 0 0 1 0 0 1 61 55.5 62.2 0 1
memo116 2.75 4 4.5 1 0 1 0 0 0 0 0 1 0 0 1 74 67.7 67.5 0 1
memo117 4 3.25 3 1 0 0 0 1 0 0 0 1 0 0 1 76 78.1 77.5 0 1
memo118 3.5 2.25 3.25 1 0 1 0 0 0 0 0 0 1 0 0 62 54.3 69.2 0 1
memo119 4.5 4.25 3.75 1 0 0 0 0 1 0 0 1 0 0 1 61 60 65.4 0 1
memo120 2.75 4 2 1 0 0 0 0 1 0 0 1 0 0 0 63 58.4 67.7 0 1
memo121 4.25 3.5 3 0 0 0 0 0 1 0 0 1 0 0 1 76 74.6 70.3 0 1
memo122 3.75 3.5 3.5 1 0 0 0 0 1 0 0 1 0 0 1 63 66.6 69.2 0 1
memo123 2.5 2 2.75 1 0 0 0 0 1 0 0 0 0 0 1 62 60.5 59.7 0 1
memo124 3.75 4.25 4 1 0 0 0 0 1 0 0 1 0 0 1 58 61.6 68.5 0 1
memo125 5 4 2.5 1 0 0 0 0 0 0 0 0 0 0 1 63 68 75.8 0 1
memo126 3.75 3.5 3.75 1 0 0 0 0 1 0 0 0 0 0 1 69 61.6 63.7 0 1
memo127 4 4 3.75 1 0 0 0 0 1 0 0 1 0 0 1 61 60.5 67.9 0 1
memo128 4 4 3 1 0 0 0 0 1 0 0 0 0 0 1 61 54.1 53.4 0 1
memo129 4.5 3.25 3.75 1 0 0 0 0 1 0 0 0 0 0 1 62 59.2 68.6 0 1
memo130 3.5 3.75 3.5 1 0 0 0 0 0 0 0 0 0 0 1 70 61.2 55 0 1
memo131 1.5 1.75 2 1 0 0 0 0 1 0 0 1 0 0 1 61 65.6 70.7 0 1
memo132 3.75 3.5 3.75 1 0 0 0 0 1 0 0 0 0 0 1 72 67.1 75.9 0 1
memo133 4 3 2.5 1 0 0 0 0 1 0 0 0 0 0 1 61 63 72 0 1
memo134 4 3.5 3 0 0 0 0 0 0 1 0 0 1 0 1 62 60.2 70.3 0 1
memo135 3.75 4.25 2.5 1 0 0 0 0 0 1 0 0 0 0 1 62 67.5 73.3 0 1
memo136 1.75 3 4 1 0 0 0 0 0 1 0 1 0 0 1 57 60.8 69.7 0 1
memo137 3.5 3 2 1 0 0 0 0 0 1 0 0 0 0 1 61 59.3 71.4 0 1
memo138 2.25 3.25 2.5 1 0 0 0 0 1 0 0 0 0 0 0 60 62.2 67.3 0 1
memo139 2.25 3.25 1.25 0 0 0 0 0 0 1 0 0 1 0 1 59 60.9 67.2 0 1
memo140 3.75 3.75 3 1 0 0 0 0 0 1 0 1 0 0 1 56 53.3 62.2 0 1
memo141 3.25 3.5 4.5 0 0 0 0 0 0 0 0 0 0 0 1 70 65.2 80.2 0 1
memo142 2.75 3.25 3.5 0 0 0 0 0 0 1 0 1 0 0 1 62 61.8 65.8 0 1
memo143 4.25 4 3.25 1 0 0 0 0 1 0 0 0 0 0 0 71 63.9 74.8 0 1
memo144 2.75 1.25 1.5 1 0 0 0 0 1 0 0 1 0 0 1 59 62.1 70.2 0 1
memo145 3.75 2.25 2.75 1 0 0 0 0 1 0 0 1 0 0 1 58 61.6 65 0 1
memo146 4 3.25 3.25 1 0 0 0 0 1 0 0 0 0 0 1 76 76.6 75 0 1
memo147 2 3.5 4 1 0 0 0 0 1 0 0 1 0 0 1 62 60.9 72.7 0 1
memo148 3.5 4.5 4.25 1 0 0 0 1 0 0 0 1 0 0 1 63 66.2 74.3 0 1
memo149 4.5 2.75 4.25 1 0 0 0 1 0 0 0 1 0 0 1 67 72.4 79.7 0 1
memo150 3.25 3.5 3 1 0 0 0 0 1 0 0 0 0 0 1 65 64.3 75.4 0 1
memo151 3.25 4 2.75 1 0 0 0 1 0 0 0 1 0 0 1 62 66.9 63.3 0 1
memo152 1.5 2 1.75 1 0 0 0 0 1 0 0 0 0 0 0 64 63.6 65.4 0 1
memo153 4 4.25 4.5 1 0 0 0 0 0 1 0 1 0 0 1 64 65.2 70.2 0 1
memo154 3 3 4.25 1 0 0 0 0 0 1 0 0 0 0 1 64 68.2 69.1 0 1
memo155 3 2 2.75 1 0 0 0 0 1 0 0 0 0 0 0 67 66.9 67 0 1
memo156 3 4 3 1 0 0 0 0 1 0 0 0 0 0 0 65 62.2 68.1 0 1
memo157 4.25 4 4.5 1 0 1 0 0 0 0 0 0 0 0 1 65 63.7 73.3 0 1
memo158 2.25 2.25 1.25 1 0 0 0 0 1 0 0 0 0 0 0 58 59.9 67.6 0 1
memo159 4.5 4 3.75 1 0 0 0 0 0 1 0 1 0 0 1 63 64.7 999 0 1
memo160 3.5 4.25 3.75 1 0 0 0 0 1 0 0 1 0 0 1 67 66.6 67.1 0 1
memo161 3.5 4.25 2.25 1 0 0 0 0 0 1 0 0 0 0 1 66 65.6 65.1 0 1
memo162 3 2.5 2.75 1 0 0 0 1 0 0 0 1 0 0 1 81 80.2 79.1 0 1
memo163 4.25 4.5 3.75 0 0 0 0 1 0 0 0 0 0 0 1 65 68.1 67 0 1
memo164 3.75 3.25 4 0 0 0 0 1 0 0 0 0 0 0 1 62 66.7 70.5 0 1
memo165 3.75 3.75 3 1 0 0 0 1 0 0 0 1 0 0 1 72 75.8 71.6 0 1
memo166 2.75 3.25 1.75 1 0 1 0 0 0 0 0 1 0 0 1 60 57.6 64.2 0 1
memo167 3.75 4.25 4.25 1 0 1 0 0 0 0 0 0 0 0 0 70 70.1 63 0 1
memo168 4.25 3 1.25 1 0 0 0 1 0 0 0 0 0 0 1 71 74.5 71.1 0 1
memo169 4.5 5 5 1 0 0 0 1 0 0 0 1 0 0 1 61 63.2 68.3 0 1
memo170 3 3.5 2 1 0 0 0 1 0 0 0 1 0 0 1 62 66.8 68 0 1
memo171 4 4 3.75 1 0 0 0 1 0 0 0 0 0 0 1 69 66.7 70.5 0 1
memo172 1.75 2.5 2.5 1 0 0 0 0 1 0 0 1 0 0 1 61 60.8 71.2 0 1
memo173 3.5 2.75 3 1 0 0 0 0 0 1 0 0 0 0 1 69 70.6 75.4 0 1
memo174 4 2.75 2.25 1 0 0 0 1 0 0 0 0 0 0 1 74 74.1 77.7 0 1
memo175 4.5 4 4.25 1 0 0 0 0 1 0 0 1 0 0 1 55 60.2 65.9 0 1
memo176 3 4 3.5 1 0 0 0 0 0 1 0 1 0 0 1 59 60.8 68.8 0 1
memo177 3.5 2.5 3 0 0 0 0 1 0 0 0 0 0 0 0 70 75.1 66 0 1
memo178 2.75 3 4 1 0 0 0 0 1 0 0 0 0 0 1 61 58.7 67.8 0 1
memo179 3.75 4 3.5 1 0 0 0 0 0 0 0 0 0 0 1 70 68.5 77.5 0 1
memo180 2.5 1 1.75 1 0 0 0 0 1 0 0 0 0 0 0 67 999 58.1 0 1
memo181 3 4 3.5 1 0 0 0 0 1 0 0 1 0 0 0 61 63.2 72.7 0 1
memo182 3.5 3 2.5 1 0 0 0 0 1 0 0 0 0 0 1 70 67.5 73.2 0 1
memo183 4.25 4 3.75 1 0 0 0 0 1 0 0 1 0 0 1 64 52.4 42.4 0 1
memo184 3.5 3.75 2.75 1 0 0 0 1 0 0 0 0 0 0 1 67 73.3 73 0 1
memo185 3.25 3.75 3.25 0 0 1 0 0 0 0 0 0 0 0 1 68 999 73 0 1
memo186 2.75 2.5 2.25 1 0 0 0 0 0 1 0 0 0 0 1 65 67.8 70 0 1
memo187 4.5 3 3.5 0 0 0 0 0 0 1 0 1 0 0 0 61 56.7 66.7 0 1
memo188 4 2.5 3.5 1 0 0 0 0 0 1 0 0 0 0 1 61 66.6 67.7 0 1
memo189 4.75 4.75 4.25 1 0 0 0 0 0 1 0 0 0 0 0 57 54.5 50.8 0 1
memo190 3.75 3 3.75 1 0 0 0 0 0 1 0 1 0 0 1 61 59.2 61.5 0 1
memo191 2 2.75 2.75 1 0 1 0 0 0 0 0 1 0 0 0 66 63.7 77.2 0 1
memo192 3.5 2.75 3.75 0 0 0 0 0 0 0 0 0 0 0 0 66 72.2 76.7 0 1
memo193 3.75 3.5 2.75 1 0 0 0 1 0 0 0 1 0 0 1 59 62.5 75.2 0 1
memo194 3.75 3.75 3.75 1 0 0 0 1 0 0 0 0 0 0 1 65 68.7 76.2 0 1
memo195 4.5 4 4 1 0 0 0 1 0 0 0 1 0 0 0 66 66.7 77.2 0 1
memo196 4 3.25 3.5 1 0 0 0 0 0 1 0 0 1 0 1 66 62.2 62.1 0 1
memo197 3.5 4.5 2.25 1 0 0 0 0 1 0 0 1 0 0 1 60 60.8 53.4 0 1
memo198 2.25 2.75 3.25 1 0 0 0 0 1 0 0 1 0 0 1 63 58.3 61.2 0 1
memo199 2.75 4.25 3.5 0 0 0 1 0 0 0 0 0 0 0 1 66 64 72.1 0 1
memo200 4.75 4 4.25 1 0 0 1 0 0 0 0 0 0 0 0 75 67.1 68.9 0 1
memo201 3.75 2.75 2 1 0 0 0 0 1 0 0 1 0 0 1 52 53.2 54.7 0 1
memo202 3.5 3.25 3.5 1 0 0 0 0 1 0 0 1 0 0 1 56 61.5 65.2 0 1
memo203 4.25 2.25 2 1 0 0 0 0 1 0 0 0 0 0 0 64 66 67.7 0 1
memo204 2.5 2.5 2.25 0 0 0 0 0 1 0 0 1 0 0 1 60 66 67.8 0 1
memo205 3.5 3 2.5 1 0 0 0 0 1 0 0 0 0 0 1 61 64 73.5 0 1
memo206 4.75 5 5 1 0 0 0 0 1 0 0 0 0 0 1 70 64.1 74.2 0 1
memo207 4 3.25 3.25 1 0 0 0 0 1 0 0 0 0 0 0 63 55.2 49.5 0 1
memo208 2.5 2.5 2.75 1 0 0 0 0 0 1 0 0 0 0 1 62 67.8 76.2 0 1
memo209 3.5 3 3.5 1 0 0 0 0 0 1 0 1 0 0 1 64 68.2 75.2 0 1
memo210 2.25 2.5 1 0 0 1 0 0 0 0 0 0 0 0 1 75 74.4 76.5 0 1
memo211 2.25 3.25 2.75 1 0 1 0 0 0 0 0 0 0 0 0 75 63.6 999 0 1
memo212 3.25 2.75 3 0 0 0 0 1 0 0 0 1 0 0 0 62 63.1 71 0 1
memo213 3.5 3 3.25 0 0 0 0 0 0 1 0 0 0 0 0 61 67.2 68.8 0 1
memo214 4 3.5 3 1 0 0 0 0 0 1 0 0 0 0 0 62 56.6 74.8 0 1
memo215 2.25 3.25 3.25 0 0 0 0 0 0 1 0 0 0 0 0 53 60.2 999 0 1
memo216 3.75 3.5 2 0 0 0 0 0 0 0 0 0 0 0 0 64 61 70 0 1
memo217 3 2.75 3.5 0 0 0 0 0 0 0 0 0 0 0 1 65 68 71.5 0 1
memo218 3 2.5 3.5 0 0 0 1 0 0 0 0 0 0 0 0 64 55.2 63.2 0 1
memo219 2.75 3.25 3.25 0 0 0 0 0 0 0 0 0 0 0 0 71 75.8 75.2 0 1
memo220 3.75 4 4.75 1 0 0 1 0 0 0 0 0 0 0 0 74 70.7 68.9 0 1
memo221 4.25 4.25 3.75 1 0 0 0 0 0 0 0 0 0 0 0 76 76.7 84.2 0 1
memo222 3.25 2.75 4 1 0 0 0 0 0 0 1 1 0 0 1 56 55.5 61.2 0 1
memo223 3.5 2.25 3.75 1 0 0 0 0 0 0 1 0 1 0 1 55 63.8 68.7 0 1
memo224 3.5 3.75 3.25 0 0 0 0 0 0 0 1 0 0 0 0 58 56.8 63.8 0 1
memo225 3.25 3 2.5 0 1 0 0 0 0 0 0 1 0 0 1 64 67.1 74 0 1
memo226 2 2.25 999 0 1 0 0 0 0 0 0 1 0 1 0 71 77.9 80.8 0 1
memo227 3.75 4.25 999 1 0 0 0 1 0 0 0 1 0 1 0 64 58.3 66 0 1
memo228 4.25 999 4.25 1 0 0 0 1 0 0 0 1 0 1 0 59 62.1 65.2 0 1
memo229 4 2.5 999 1 0 1 0 0 0 0 0 1 0 1 0 58 55.2 71.7 0 1
memo230 1.75 1.25 999 0 0 1 0 0 0 0 0 1 0 1 0 60 47.9 61 0 1
memo231 3 1.75 999 0 0 0 0 0 1 0 0 1 0 1 0 59 56.9 62.8 0 1
memo232 4 999 4.5 1 0 0 0 0 0 0 0 0 0 1 0 65 57.7 66.2 0 1
memo233 999 4 3.5 1 0 0 0 0 0 0 0 0 1 1 0 63 52.5 59 0 1
memo234 3.75 3.25 999 1 0 0 0 0 0 0 0 0 0 1 0 67 64.7 75.8 0 1
memo235 3.75 999 4 1 0 0 0 0 0 0 0 1 0 1 0 61 55.8 65 0 1
memo236 4.25 999 4.25 1 0 0 0 0 0 0 0 0 0 1 0 63 50.8 63.3 0 1
memo237 3.5 999 3.5 0 0 0 0 0 0 0 0 0 0 1 0 65 57.7 66.2 0 1
memo238 3.75 999 4 1 0 0 0 0 0 0 0 0 0 1 0 67 61.7 68.7 0 1
memo239 2 3 999 1 0 1 0 0 0 0 0 0 0 1 0 70 999 63.7 0 1
memo240 999 1.25 1.25 1 0 0 0 0 0 0 0 0 1 1 0 61 57.7 75 0 1
memo241 2.75 999 3.5 1 0 0 0 0 0 0 0 0 0 1 0 62 51.5 999 0 1
memo242 5 999 3.75 1 0 0 1 0 0 0 0 0 0 0 1 69 64 70.3 0 1
memo243 999 3.5 2.75 1 0 0 0 0 0 0 0 0 0 0 1 65 69.2 75 0 1
memo244 3.5 999 3.75 1 0 0 1 0 0 0 0 0 0 0 1 77 74.3 72.5 0 1
memo245 3.75 999 4 1 0 0 1 0 0 0 0 0 0 0 1 59 56.2 61.7 0 1
memo246 1.75 1.75 999 1 0 0 1 0 0 0 0 0 0 0 0 80 69.8 78.2 0 1
memo247 2.5 999 2 1 0 0 0 0 0 0 0 0 0 0 1 69 61.7 71.5 0 1
memo248 2.75 3.75 999 0 0 0 0 0 0 0 0 0 0 0 1 57 58.3 999 0 1
memo249 2.25 2 999 1 0 0 1 0 0 0 0 0 0 0 1 62 53.8 63.7 0 1
memo250 3.25 3.25 999 1 0 0 0 0 0 0 0 1 0 0 1 65 61.7 64.7 0 1
memo251 2.75 999 2 0 0 0 0 0 0 0 0 0 0 0 0 68 64.5 70.2 0 1
memo252 3.25 2.75 999 1 0 0 0 0 0 0 0 0 0 0 1 67 999 75.2 0 1
memo253 3.5 2.5 999 1 0 0 0 0 0 0 0 1 0 0 1 60 52 67.5 0 1
memo254 3.5 999 3.5 0 0 0 0 0 0 0 0 0 0 0 1 65 51.2 50 0 1
memo255 3.25 3 999 0 0 0 1 0 0 0 0 0 0 0 1 61 61.7 69.5 0 1
memo256 2.25 999 3 1 0 0 1 0 0 0 0 1 0 0 1 62 55.7 71.1 0 1
memo257 999 1.5 2.75 0 0 0 1 0 0 0 0 0 0 0 0 71 65.5 71.6 0 1
memo258 2.5 2.5 999 0 0 0 1 0 0 0 0 1 0 0 1 64 57.9 65.3 0 1
memo259 2.75 3.75 999 1 0 0 1 0 0 0 0 1 0 0 1 65 62.1 71.1 0 1
memo260 3.75 3.25 999 0 0 0 0 0 0 0 0 0 0 0 0 71 60.2 999 0 1
memo261 3 3.25 999 1 0 0 0 0 0 0 0 0 0 0 0 61 53.3 999 0 1
memo262 5 999 5 1 0 0 1 0 0 0 0 0 0 0 0 70 60.8 66.3 0 1
memo263 2.75 999 3.5 1 0 0 1 0 0 0 0 0 0 0 1 70 67.9 67.1 0 1
memo264 2.75 3.75 999 1 0 0 0 0 0 0 0 0 0 0 0 68 66.2 57.5 0 1
memo265 3 4.5 999 1 0 0 0 0 0 0 0 0 0 0 0 66 64.2 999 0 1
memo266 3 999 3.5 1 0 0 0 0 0 0 0 0 0 0 0 72 71.5 70 0 1
memo267 3.75 999 4 1 0 0 0 0 0 0 0 0 0 0 1 71 69.2 78.5 0 1
memo268 4 4.5 999 0 1 0 0 0 0 0 0 1 0 0 1 67 67.2 70.8 0 1
memo269 2 999 1.75 0 1 0 0 0 0 0 0 1 0 0 1 62 54.4 67 0 1
memo270 3.5 3 999 0 1 0 0 0 0 0 0 1 0 0 1 61 58.3 71.2 0 1
memo271 3 2.25 999 0 1 0 0 0 0 0 0 1 0 0 0 57 53.8 999 0 1
memo272 2.75 2.5 999 0 1 0 0 0 0 0 0 1 0 0 1 71 67.2 70.8 0 1
memo273 3.5 999 3.75 0 1 0 0 0 0 0 0 1 0 0 1 77 72.7 73.5 0 1
memo274 999 2.5 3 0 1 0 0 0 0 0 0 1 0 0 1 64 60.4 72.7 0 1
memo275 2.25 999 1.5 0 1 0 0 0 0 0 0 1 0 0 1 81 70.5 77 0 1
memo276 3.75 4 999 0 1 0 0 0 0 0 0 1 0 0 1 74 73.7 76.5 0 1
memo277 3.5 2 999 0 1 0 0 0 0 0 0 1 0 0 1 68 64.6 72 0 1
memo278 2 3.5 999 1 0 0 0 0 1 0 0 1 0 0 1 59 57.1 64.4 0 1
memo279 3.25 2.25 999 1 0 0 0 0 1 0 0 1 0 0 1 55 56.8 63.5 0 1
memo280 3.5 3.5 999 1 0 0 0 0 1 0 0 0 0 0 1 67 59.7 63.4 0 1
memo281 2.75 2.25 999 1 0 0 0 0 1 0 0 0 0 0 1 58 60.2 66.8 0 1
memo282 4.5 2.25 999 0 1 0 0 0 0 0 0 1 0 0 0 80 69.3 74.2 0 1
memo283 3 2 999 0 0 1 0 0 0 0 0 1 0 0 1 62 62.3 68.5 0 1
memo284 3.75 3.75 999 1 0 0 0 0 1 0 0 1 0 0 1 61 60.9 67.9 0 1
memo285 999 3.5 4 1 0 0 1 0 0 0 0 0 0 0 1 65 999 66.8 0 1
memo286 4.75 4.5 999 1 0 0 0 0 1 0 0 1 0 0 1 62 67.2 73 0 1
memo287 4.75 5 999 1 0 0 0 0 1 0 0 0 0 0 1 63 59 70.2 0 1
memo288 4.5 999 2 0 0 1 0 0 0 0 0 1 0 0 1 62 56.2 60 0 1
memo289 3 999 3.75 1 0 0 0 0 1 0 0 0 0 0 1 76 74.5 72.4 0 1
memo290 4.5 999 3.75 1 0 1 0 0 0 0 0 1 0 0 0 74 69.3 999 0 1
memo291 4.25 3.5 999 1 0 0 0 0 1 0 0 1 0 0 1 56 55.2 57.1 0 1
memo292 2.25 3.25 999 0 0 0 0 0 1 0 0 0 1 0 1 69 66.6 68.3 0 1
memo293 5 5 999 1 0 0 0 1 0 0 0 0 1 0 1 74 68.7 75.5 0 1
memo294 3 999 2.75 1 0 0 0 1 0 0 0 0 0 0 1 70 68.1 67.5 0 1
memo295 3 3.25 999 1 0 1 0 0 0 0 0 0 0 0 1 58 52.6 69 0 1
memo296 4.75 999 4.5 0 0 0 0 0 0 1 0 1 0 0 1 59 53.7 70.1 0 1
memo297 3.5 4 999 1 0 1 0 0 0 0 0 0 1 0 1 62 61.8 70.8 0 1
memo298 5 4.5 999 0 0 1 0 0 0 0 0 1 0 0 1 64 53.5 999 0 1
memo299 2.25 999 1.75 1 0 1 0 0 0 0 0 0 0 0 1 66 999 76.2 0 1
memo300 4.5 4.25 999 0 0 0 0 1 0 0 0 0 1 0 1 68 64.7 65.2 0 1
memo301 2.25 999 3.5 1 0 0 0 0 1 0 0 0 0 0 1 67 70.2 74.2 0 1
memo302 4.25 4 999 1 0 0 0 1 0 0 0 1 0 0 1 62 70.1 69.2 0 1
memo303 4 3.75 999 1 0 1 0 0 0 0 0 1 0 0 1 59 51.8 71 0 1
memo304 2.5 3.75 999 1 0 1 0 0 0 0 0 1 0 0 1 61 58.6 65.5 0 1
memo305 3 3.25 999 0 0 0 0 1 0 0 0 1 0 0 1 63 65.3 69.5 0 1
memo306 3.5 999 4 1 0 0 0 0 1 0 0 1 0 0 0 62 60 56.7 0 1
memo307 4 4.5 999 0 0 0 0 0 0 1 0 1 0 0 0 59 62.7 66 0 1
memo308 2.75 2.5 999 0 0 0 0 0 0 1 0 1 0 0 0 61 61.5 74.8 0 1
memo309 3.5 4 999 0 0 0 1 0 0 0 0 0 0 0 0 76 72.9 80 0 1
memo310 2.5 999 1.75 1 0 0 0 0 1 0 0 0 0 0 0 56 59.3 63.3 0 1
memo311 4 999 3 1 0 0 0 0 0 1 0 1 0 0 1 67 72.7 72 0 1
memo312 4 4.25 999 1 0 0 0 0 1 0 0 0 0 0 1 74 74.9 76.7 0 1
memo313 2.5 3.25 999 1 0 0 0 0 1 0 0 0 0 0 1 57 61.2 66.2 0 1
memo314 4.25 999 2.75 1 0 0 0 0 1 0 0 1 0 0 1 60 61 68.9 0 1
memo315 4.75 4.25 999 1 0 0 0 0 1 0 0 1 0 0 1 59 60.3 59.4 0 1
memo316 4.5 1.75 999 1 0 0 0 0 1 0 0 1 0 0 1 56 59.9 49.9 0 1
memo317 4.25 2.5 999 1 0 0 0 0 1 0 0 0 0 0 0 68 68.3 68.6 0 1
memo318 2.75 999 2 1 0 0 0 0 0 1 0 0 0 0 0 65 64.7 73.7 0 1
memo319 1.25 1 999 0 0 1 0 0 0 0 0 0 0 0 0 73 76.5 77 0 1
memo320 4.25 3.5 999 0 0 0 1 0 0 0 0 0 0 0 0 70 61.2 72.1 0 1
memo321 3.25 3.25 999 1 0 0 1 0 0 0 0 0 0 0 1 66 56 58.9 0 1
memo322 3.5 3.75 999 0 0 0 0 0 0 0 0 1 0 0 0 62 58 62.7 0 1
memo323 1.75 3 999 1 0 0 0 0 0 0 1 1 0 0 1 60 61.6 67.5 0 1
memo324 3.5 999 2.75 0 1 0 0 0 0 0 0 1 0 0 1 55 60.8 70.5 0 1
memo325 3.25 999 3 0 1 0 0 0 0 0 0 1 0 0 1 69 64.9 70 0 1
memo326 3 4.75 999 0 1 0 0 0 0 0 0 1 0 0 0 73 65 68 0 1
memo327 2.5 3.75 999 0 1 0 0 0 0 0 0 1 0 0 0 78 69.2 68.7 0 1
memo328 2.25 2 999 0 1 0 0 0 0 0 0 1 0 0 1 53 53.2 59.7 0 1
memo329 999 2.5 999 0 1 0 0 0 0 0 0 1 0 1 0 66 65.7 70.2 0 1
memo330 3.75 999 999 0 0 0 0 1 0 0 0 1 0 1 0 61 62.4 62 0 1
memo331 3.5 999 999 1 0 0 0 0 1 0 0 1 0 1 0 59 55.1 48.8 0 1
memo332 999 3 999 1 0 1 0 0 0 0 0 0 0 1 0 63 65 62.5 0 1
memo333 999 999 3.25 1 0 0 0 1 0 0 0 0 1 1 0 67 62.3 62.3 0 1
memo334 999 3 999 1 0 0 0 0 1 0 0 1 0 1 0 58 55.4 70.2 0 1
memo335 4 999 999 1 0 0 0 0 1 0 0 0 0 1 0 57 53.3 58.8 0 1
memo336 2.5 999 999 0 0 0 0 0 0 1 0 1 0 1 0 60 999 65.6 0 1
memo337 999 999 4 1 0 0 0 0 0 1 0 1 0 1 0 66 58.3 71.6 0 1
memo338 999 3.25 999 0 0 1 0 0 0 0 0 0 0 1 0 58 51.3 61.7 0 1
memo339 1.75 999 999 1 0 0 0 0 0 1 0 0 0 1 0 63 999 75.2 0 1
memo340 999 999 3 1 0 0 0 1 0 0 0 0 0 0 0 65 60 75.8 0 1
memo341 4.25 999 999 1 0 0 0 0 1 0 0 1 0 1 0 65 68.8 70.7 0 1
memo342 3.5 999 999 1 0 0 0 0 0 0 0 1 0 1 0 63 66.2 999 0 1
memo343 999 5 999 0 0 0 1 0 0 0 0 1 0 1 0 64 48.8 61.2 0 1
memo344 2.5 999 999 1 0 0 0 0 0 0 0 1 0 1 0 59 51.5 66.2 0 1
memo345 999 1.75 999 0 0 0 0 0 0 0 0 1 0 1 0 65 65.8 999 0 1
memo346 999 3 999 0 0 0 0 0 0 0 0 0 0 1 0 61 56.7 61.2 0 1
memo347 4 999 999 0 0 0 0 1 0 0 0 1 0 1 0 61 64.4 999 0 1
memo348 999 999 2.25 1 0 0 0 0 0 0 0 1 0 1 0 66 999 66.7 0 1
memo349 3.75 999 999 0 0 0 1 0 0 0 0 1 0 1 0 62 999 61.6 0 1
memo350 999 999 3.5 1 0 0 0 0 0 0 0 0 0 1 0 68 74.5 80 0 1
memo351 4.75 999 999 0 0 0 1 0 0 0 0 1 0 1 0 67 999 58.9 0 1
memo352 999 999 2.75 0 0 0 0 0 0 0 0 1 0 1 0 63 67.2 73.3 0 1
memo353 999 999 2.5 1 0 0 0 0 0 0 0 0 1 1 0 63 65 72.5 0 1
memo354 3.5 999 999 1 0 0 0 0 0 0 0 0 0 0 1 66 64 73.5 0 1
memo355 999 999 4.5 1 0 0 0 0 0 0 0 0 0 0 1 71 68.7 71 0 1
memo356 3.75 999 999 1 0 0 1 0 0 0 0 0 0 0 1 76 72.9 76.1 0 1
memo357 999 3.5 999 1 0 0 1 0 0 0 0 0 0 0 1 64 61.2 69.5 0 1
memo358 4 999 999 1 0 0 1 0 0 0 0 0 0 0 1 68 63.1 74.7 0 1
memo359 999 3.75 999 1 0 0 0 0 0 0 0 0 0 0 0 73 68.3 999 0 1
memo360 3.25 999 999 0 0 0 1 0 0 0 0 0 0 0 1 68 64.5 74.5 0 1
memo361 999 3 999 0 0 0 0 0 0 0 0 0 0 0 0 66 999 66.2 0 1
memo362 3.75 999 999 0 0 0 0 0 0 0 0 0 0 0 0 65 63.7 74.5 0 1
memo363 1.25 999 999 0 1 0 0 0 0 0 0 1 0 0 1 77 70 74.5 0 1
memo364 999 3.25 999 0 1 0 0 0 0 0 0 1 0 0 1 70 71.8 71.2 0 1
memo365 1.5 999 999 0 1 0 0 0 0 0 0 1 0 0 1 70 66.5 76.2 0 1
memo366 2 999 999 0 1 0 0 0 0 0 0 1 0 0 1 62 52.5 66.2 0 1
memo367 999 999 2.75 0 1 0 0 0 0 0 0 1 0 0 0 66 67.7 75 0 1
memo368 2 999 999 1 0 0 0 0 1 0 0 0 0 0 1 66 72.1 76.4 0 1
memo369 1.75 999 999 1 0 0 0 0 1 0 0 0 0 0 0 77 67.2 67.3 0 1
memo370 3.5 999 999 1 0 0 0 0 1 0 0 0 0 0 1 999 61.2 49.3 0 1
memo371 4.25 999 999 1 0 0 0 0 1 0 0 1 0 0 0 60 63.3 71.2 0 1
memo372 3.5 999 999 1 0 0 1 0 0 0 0 0 0 0 1 64 61.4 72.1 0 1
memo373 4.25 999 999 1 0 0 0 0 1 0 0 0 0 0 1 62 61.4 66.3 0 1
memo374 4 999 999 1 0 0 0 0 1 0 0 0 0 0 1 63 67.7 60.2 0 1
memo375 2.25 999 999 1 0 1 0 0 0 0 0 0 0 0 0 62 56.6 21.8 0 1
memo376 999 3 999 0 0 1 0 0 0 0 0 1 0 0 1 60 54.2 64.2 0 1
memo377 4.25 999 999 0 0 0 0 0 0 1 0 0 0 0 1 66 68.9 72.4 0 1
memo378 999 999 3.25 0 0 0 0 1 0 0 0 1 0 0 0 58 53.7 999 0 1
memo379 3.5 999 999 0 0 0 0 1 0 0 0 0 0 0 1 60 64.9 68.7 0 1
memo380 3 999 999 0 0 1 0 0 0 0 0 1 0 0 1 61 54.5 73.5 0 1
memo381 4.5 999 999 1 0 0 0 0 0 1 0 0 0 0 0 75 73.3 71.2 0 1
memo382 3.25 999 999 1 0 0 0 0 0 1 0 0 0 0 1 62 67.6 999 0 1
memo383 999 999 4.5 1 0 0 0 1 0 0 0 1 0 0 1 61 60.8 69.7 0 1
memo384 3.25 999 999 1 0 0 0 0 0 0 0 0 0 0 0 61 54.5 59.5 0 1
memo385 3.75 999 999 1 0 0 0 0 0 1 0 1 0 0 1 60 53.3 73.5 0 1
memo386 4.5 999 999 0 0 0 0 0 0 1 0 1 0 0 1 55 56.6 70.8 0 1
memo387 999 3.75 999 1 0 0 0 1 0 0 0 0 0 0 0 65 999 64.5 0 1
memo388 3.5 999 999 1 0 1 0 0 0 0 0 0 0 0 0 59 57.1 77.5 0 1
memo389 3 999 999 0 0 0 0 0 0 1 0 0 0 0 0 66 56.2 60.2 0 1
memo390 4.5 999 999 1 0 0 1 0 0 0 0 0 0 0 0 66 58.3 75.8 0 1
memo391 999 999 2.5 1 0 0 0 0 0 0 0 0 0 0 0 66 62.5 73.9 0 1
memo392 3.25 999 999 1 0 0 0 0 0 0 0 1 0 0 1 60 57.5 60 0 1
memo393 4 999 999 1 0 0 0 0 0 0 0 0 0 0 1 63 50.8 67 0 1
memo394 3 999 999 0 1 0 0 0 0 0 0 1 0 0 0 73 70.2 79 0 1
memo395 1.5 999 999 0 1 0 0 0 0 0 0 1 0 0 1 64 55.2 66.7 0 1
memo396 1.75 1.75 999 0 1 0 0 0 0 0 0 1 0 0 1 54 53.5 59.5 1 2
memo397 2.5 4 999 0 1 0 0 0 0 0 0 1 0 0 1 65 59.3 70.8 1 2
memo398 3.75 4 999 0 1 0 0 0 0 0 0 1 0 0 1 78 66.3 61.5 1 2
memo399 3 2.75 999 0 1 0 0 0 0 0 0 1 0 0 0 57 54.7 66 1 2
memo400 2.5 3.5 999 0 1 0 0 0 0 0 0 1 0 0 0 69 60.5 68.3 1 2
memo401 4 4.25 999 0 1 0 0 0 0 0 0 1 0 0 0 57 58.2 64.7 1 2
memo402 5 2.25 999 1 0 0 0 0 0 0 1 1 0 0 1 60 61.8 64.1 1 2
memo403 3.5 3.5 999 1 0 0 0 0 0 0 1 1 0 0 0 55 55 59.4 1 2
memo404 3.5 3 999 0 1 0 0 0 0 0 0 1 0 0 1 74 70.5 70 1 2
memo405 2.75 2.25 999 0 1 0 0 0 0 0 0 1 0 0 1 58 62.6 69.5 1 2
memo406 1.25 2 999 0 1 0 0 0 0 0 0 1 0 0 1 81 73.7 72.5 1 2
memo407 4.25 3.75 999 0 1 0 0 0 0 0 0 1 0 0 1 78 68.1 73 1 2
memo408 2.75 4.75 999 0 1 0 0 0 0 0 0 1 0 0 1 65 56.7 74.2 1 2
memo409 1.5 2 999 0 1 0 0 0 0 0 0 1 0 0 1 75 61 70.1 1 2
memo410 2.25 3.5 999 1 0 0 0 0 0 0 0 0 0 0 0 76 70 74.7 1 2
memo411 3.5 3.75 999 0 0 0 0 0 0 0 0 0 0 0 0 69 53.7 71.5 1 2
memo412 2 2.25 999 0 0 0 1 0 0 0 0 0 0 0 0 65 60.2 67.6 1 2
memo413 3.25 2.75 999 1 0 0 0 0 0 0 0 0 0 0 0 65 56.2 999 1 2
memo414 2.25 2 999 0 0 0 0 0 0 0 0 0 0 0 0 68 67.2 67.2 1 2
memo415 3.75 4 999 1 0 0 1 0 0 0 0 0 0 0 0 65 60.2 67.9 1 2
memo416 3.75 3.25 999 0 0 0 0 0 0 0 0 0 0 0 0 66 66.2 68.3 1 2
memo417 4 3.75 999 1 0 0 0 0 0 0 1 1 0 0 0 63 63.5 65.4 1 2
memo418 4 4.75 999 1 0 0 1 0 0 0 0 0 1 0 0 65 64 72.1 1 2
memo419 2.75 4.25 999 0 1 0 0 0 0 0 0 1 0 0 1 77 74 75.5 1 2
memo420 2.25 3 999 0 1 0 0 0 0 0 0 1 0 0 1 56 51 61.5 1 2
memo421 3.5 2.75 999 0 1 0 0 0 0 0 0 1 0 0 1 68 67.6 76.2 1 2
memo422 2 2.5 999 0 1 0 0 0 0 0 0 1 0 0 1 77 70.2 79 1 2
memo423 4.75 4.25 999 1 0 0 0 1 0 0 0 0 1 0 1 68 82.2 77.2 1 2
memo424 4.75 4.75 999 0 1 0 0 0 0 0 0 1 0 0 0 52 60 75 1 2
memo425 2.25 3.25 999 0 1 0 0 0 0 0 0 1 0 1 0 60 49.4 999 1 2
memo426 4 4.25 999 1 0 0 0 1 0 0 0 1 0 1 0 58 57.3 999 1 2
memo427 4 3.5 999 1 0 0 0 0 1 0 0 1 0 1 0 60 55.1 999 1 2
memo428 3.75 3 999 1 0 1 0 0 0 0 0 0 1 1 0 56 999 999 1 2
memo429 4.5 4.5 999 1 0 1 0 0 0 0 0 1 0 1 0 61 38.7 999 1 2
memo430 3.75 4 999 0 0 1 0 0 0 0 0 0 1 1 0 58 41.6 999 1 2
memo431 3.25 3.25 999 1 0 0 0 1 0 0 0 1 0 1 0 57 56 999 1 2
memo432 3.75 4 999 1 0 0 0 0 1 0 0 1 0 1 0 59 57.1 999 1 2
memo433 3.75 4.75 999 0 0 0 0 1 0 0 0 1 0 1 0 60 999 999 1 2
memo434 2.75 3.25 999 1 0 0 0 1 0 0 0 1 0 1 0 54 43.5 999 1 2
memo435 3.25 3 999 1 0 0 0 1 0 0 0 0 0 1 0 65 999 999 1 2
memo436 3 3.5 999 0 0 1 0 0 0 0 0 1 0 1 0 61 999 999 1 2
memo437 4.25 3.75 999 0 0 1 0 0 0 0 0 1 0 1 0 58 999 999 1 2
memo438 4.25 3.75 999 1 0 0 0 0 0 1 0 0 0 1 0 65 43.8 999 1 2
memo439 2.75 3.25 999 0 0 0 0 0 0 0 0 0 0 1 0 63 57.7 999 1 2
memo440 3 3.5 999 0 0 0 1 0 0 0 0 0 1 1 0 62 49.5 999 1 2
memo441 3.5 2.5 999 0 0 0 1 0 0 0 0 0 0 1 0 60 999 999 1 2
memo442 3.5 3.25 999 1 0 0 0 0 0 0 0 1 0 1 0 58 50.2 999 1 2
memo443 2.5 3.75 999 1 0 0 0 1 0 0 0 1 0 1 0 62 62.2 999 1 2
memo444 2.25 2.75 999 1 0 0 1 0 0 0 0 0 0 1 0 57 53.8 999 1 2
memo445 3.5 3 999 1 0 0 0 0 0 0 0 1 0 1 0 65 999 999 1 2
memo446 2.5 3.75 999 0 0 0 0 0 0 0 0 0 0 1 0 62 52.7 999 1 2
memo447 4 4 999 0 0 0 1 0 0 0 0 0 0 1 0 58 48.6 999 1 2
memo448 2.5 2.5 999 1 0 0 1 0 0 0 0 1 0 1 0 58 46 999 1 2
memo449 3.75 3.25 999 1 0 1 0 0 0 0 0 1 0 1 0 60 50.9 999 1 2
memo450 1.75 1.5 999 1 0 0 0 0 0 0 0 0 0 1 0 63 47.2 999 1 2
memo451 3.75 4 999 0 0 0 1 0 0 0 0 0 0 1 0 71 999 999 1 2
memo452 4 3.5 999 0 0 0 1 0 0 0 0 0 0 0 1 59 51 999 1 2
memo453 2.75 3.25 999 0 0 0 0 0 0 0 0 0 0 0 0 59 999 999 1 2
memo454 4.25 4 999 1 0 0 1 0 0 0 0 0 1 0 0 65 999 999 1 2
memo455 3.5 2 999 0 0 0 1 0 0 0 0 1 0 0 0 60 46.4 999 1 2
memo456 4.75 4.25 999 1 0 0 1 0 0 0 0 0 0 0 1 65 999 999 1 2
memo457 3.75 1.75 999 0 0 0 0 0 0 0 0 0 0 0 0 63 44.2 999 1 2
memo458 1 1.75 999 0 1 0 0 0 0 0 0 1 0 0 1 59 48.2 999 1 2
memo459 4 4 999 0 1 0 0 0 0 0 0 1 0 0 1 54 43.4 999 1 2
memo460 2.75 3 999 0 1 0 0 0 0 0 0 1 0 0 1 54 50.7 999 1 2
memo461 3 2.5 999 0 1 0 0 0 0 0 0 1 0 0 1 56 51.3 999 1 2
memo462 2.5 2 999 1 0 0 0 0 0 0 0 1 0 0 1 58 60.4 999 1 2
memo463 3.75 3.75 999 0 1 0 0 0 0 0 0 1 0 0 1 52 49.8 999 1 2
memo464 4 3.25 999 0 0 1 0 0 0 0 0 1 0 0 1 62 46.9 999 1 2
memo465 2.75 3.5 999 0 0 1 0 0 0 0 0 1 0 0 1 65 59.3 999 1 2
memo466 3.5 2.5 999 0 1 0 0 0 0 0 0 1 0 0 1 55 54.6 999 1 2
memo467 4 4.5 999 1 0 1 0 0 0 0 0 0 0 0 0 55 41.3 999 1 2
memo468 3 4 999 0 0 0 1 0 0 0 0 0 0 0 1 70 55 999 1 2
memo469 3.5 3.75 999 1 0 0 0 0 0 1 0 0 1 0 1 53 51.1 999 1 2
memo470 2.5 3.5 999 0 0 0 0 1 0 0 0 1 0 0 1 62 57.6 999 1 2
memo471 3.5 3 999 1 0 0 0 0 0 1 0 1 0 0 1 56 53.4 999 1 2
memo472 3 2 999 0 0 0 0 0 0 1 0 1 0 0 1 54 43.8 999 1 2
memo473 4 3.25 999 0 0 1 0 0 0 0 0 0 0 0 1 56 999 999 1 2
memo474 4.5 5 999 1 0 1 0 0 0 0 0 0 0 0 0 59 56.8 999 1 2
memo475 3.25 4.5 999 0 0 1 0 0 0 0 0 1 0 0 1 59 44.7 999 1 2
memo476 3.5 3.25 999 0 0 1 0 0 0 0 0 1 0 0 1 59 48.7 999 1 2
memo477 3.25 4 999 1 0 1 0 0 0 0 0 0 0 0 1 53 51 999 1 2
memo478 4.5 3.25 999 1 0 0 0 0 0 0 0 0 0 0 1 65 57 999 1 2
memo479 3 4 999 1 0 1 0 0 0 0 0 1 0 0 1 61 50.8 999 1 2
memo480 1.75 2 999 1 0 0 0 0 0 1 0 0 0 0 0 63 999 999 1 2
memo481 3.25 3.75 999 1 0 0 0 0 1 0 0 0 0 0 1 56 42.3 999 1 2
memo482 4.75 4.25 999 0 0 1 0 0 0 0 0 1 0 0 1 57 43.7 999 1 2
memo483 3 4.5 999 1 0 1 0 0 0 0 0 0 0 0 0 59 34.9 999 1 2
memo484 3 3.5 999 1 0 1 0 0 0 0 0 1 0 0 0 57 44.1 999 1 2
memo485 3.5 3.5 999 0 0 0 0 1 0 0 0 0 0 0 0 55 999 999 1 2
memo486 3.5 4 999 1 0 1 0 0 0 0 0 0 1 0 0 68 56.5 999 1 2
memo487 4 3 999 0 0 0 0 1 0 0 0 0 0 0 0 59 999 999 1 2
memo488 3.25 3.5 999 1 0 0 0 1 0 0 0 1 0 0 0 63 999 999 1 2
memo489 3.5 3.5 999 1 0 1 0 0 0 0 0 0 0 0 1 55 46.3 999 1 2
memo490 2.25 3.25 999 0 0 0 1 0 0 0 0 0 0 0 0 62 999 999 1 2
memo491 3.75 3.5 999 1 0 0 1 0 0 0 0 0 0 0 1 63 51.2 999 1 2
memo492 3.25 3.75 999 0 0 0 1 0 0 0 0 0 0 0 0 63 52.1 999 1 2
memo493 4 4 999 1 0 0 0 0 0 0 1 1 0 0 1 59 59.2 999 1 2
memo494 2.75 3 999 1 0 0 0 0 0 0 1 1 0 0 1 60 999 999 1 2
memo495 3.75 3 999 1 0 0 0 0 0 0 1 1 0 0 1 58 55 999 1 2
memo496 4 3.75 999 1 0 0 0 0 0 0 1 1 0 0 1 55 49.1 999 1 2
memo497 5 3 999 1 0 0 0 0 0 0 1 1 0 0 1 57 999 999 1 2
memo498 4.5 4.5 999 1 0 0 0 0 0 0 1 1 0 0 0 57 999 999 1 2
memo499 2.25 2.25 999 0 1 0 0 0 0 0 0 1 0 0 1 53 54.2 999 1 2
memo500 2.25 3 999 0 1 0 0 0 0 0 0 1 0 0 1 57 60.1 69 1 2
memo501 2 2.75 999 0 1 0 0 0 0 0 0 1 0 0 1 55 51.2 999 1 2
memo502 3.75 3.25 999 0 1 0 0 0 0 0 0 1 0 0 1 53 999 999 1 2
memo503 2 3 999 0 1 0 0 0 0 0 0 1 0 0 1 56 55.2 60.5 1 2
memo504 2 2 999 0 1 0 0 0 0 0 0 1 0 0 0 64 66 70.8 1 2
memo505 1 2 999 0 1 0 0 0 0 0 0 1 0 0 1 77 55.3 999 1 2
memo506 2.75 3.5 999 0 1 0 0 0 0 0 0 1 0 0 1 58 58.5 67.2 1 2
memo507 3.5 3.5 999 0 1 0 0 0 0 0 0 1 0 0 0 62 62.7 62 1 2
memo508 2.5 999 999 0 1 0 0 0 0 0 0 1 0 0 1 70 58.3 65.2 1 2
memo509 1.25 3 999 0 1 0 0 0 0 0 0 1 0 0 1 63 55.4 999 1 2
memo510 4.5 4.5 999 1 0 0 0 0 0 0 1 1 0 0 1 74 82.4 80.3 1 2
memo511 2.5 2.5 999 1 0 0 0 0 0 0 1 1 0 0 1 62 67.2 69.1 1 2
memo512 2.75 1.75 999 1 0 0 0 0 0 0 1 1 0 0 1 58 66.9 66.8 1 2
memo513 3.5 2 999 1 0 0 0 0 0 0 1 1 0 0 1 58 57.5 999 1 2
memo514 3.5 4.25 999 0 1 0 0 0 0 0 0 1 0 0 1 54 58.7 61.2 1 2
memo515 1.75 999 999 0 1 0 0 0 0 0 0 1 0 0 1 64 65.4 66.7 1 2
memo516 1.25 999 999 0 1 0 0 0 0 0 0 1 0 0 0 65 46 66.7 1 2
memo517 2.25 3.25 999 0 1 0 0 0 0 0 0 1 0 0 1 58 50.3 999 1 2
memo518 2.25 999 999 0 1 0 0 0 0 0 0 1 0 0 1 86 78.8 88.7 1 2
memo519 2.5 3.75 999 1 0 0 1 0 0 0 0 0 0 0 0 75 69 80 1 2
memo520 3.75 999 999 0 0 0 0 0 0 0 0 0 0 0 0 64 56.2 72.2 1 2
memo521 3 2 999 0 0 0 0 0 0 0 0 0 0 0 0 61 55.8 64.7 1 2
memo522 4.25 999 999 0 0 0 0 0 0 0 0 0 0 0 0 67 65.5 63.5 1 2
memo523 4.5 999 999 0 0 0 0 0 0 0 0 0 0 0 0 61 999 64.2 1 2
memo524 4.75 999 999 1 0 0 0 0 0 0 0 0 0 0 0 76 70.8 70 1 2
memo525 999 3.5 999 0 0 0 0 0 0 0 0 0 0 0 0 83 71.7 71.7 1 2
memo526 2.75 3 999 0 0 0 0 0 0 0 0 0 0 0 0 73 65.5 999 1 2
memo527 4.25 3 999 0 1 0 0 0 0 0 0 1 0 0 1 67 65.4 72 1 2
memo528 4 3.25 999 0 1 0 0 0 0 0 0 1 0 0 1 58 49.1 999 1 2
memo529 999 3.25 999 0 0 0 1 0 0 0 0 0 0 0 0 67 61.4 66.6 1 2
memo530 999 4 999 1 0 0 0 0 0 0 0 0 0 0 0 64 58.5 999 1 2
memo531 3.5 999 999 0 1 0 0 0 0 0 0 0 1 0 1 60 999 60.5 1 2
memo532 999 3.75 999 0 1 0 0 0 0 0 0 1 0 1 0 58 44.9 999 1 2
memo533 999 2 999 0 1 0 0 0 0 0 0 1 0 1 0 53 49.4 999 1 2
memo534 3 999 999 0 0 1 0 0 0 0 0 1 0 1 0 61 999 999 1 2
memo535 3 999 999 1 0 0 0 0 1 0 0 1 0 1 0 56 32.2 999 1 2
memo536 3 999 999 0 0 0 0 0 1 0 0 0 1 1 0 61 54.8 999 1 2
memo537 2.25 999 999 1 0 0 0 0 1 0 0 1 0 1 0 62 59.2 999 1 2
memo538 3.75 999 999 1 0 0 0 0 0 1 0 0 0 1 0 55 999 999 1 2
memo539 4 999 999 0 0 1 0 0 0 0 0 1 0 1 0 65 999 999 1 2
memo540 4 999 999 1 0 1 0 0 0 0 0 0 0 1 0 60 53.4 999 1 2
memo541 3.75 999 999 0 0 1 0 0 0 0 0 0 0 1 0 66 40.6 999 1 2
memo542 2.75 999 999 0 0 0 0 1 0 0 0 1 0 1 0 57 43.7 999 1 2
memo543 3 999 999 0 0 0 0 1 0 0 0 0 1 1 0 59 999 999 1 2
memo544 4.5 999 999 0 0 0 0 0 0 0 0 0 0 1 0 61 49.2 999 1 2
memo545 3.5 999 999 1 0 0 1 0 0 0 0 1 0 1 0 60 51 999 1 2
memo546 999 3 999 0 0 0 1 0 0 0 0 1 0 1 0 63 49.8 999 1 2
memo547 2.5 999 999 1 0 0 0 0 0 0 0 1 0 1 0 57 48.7 999 1 2
memo548 999 2.75 999 0 0 0 0 0 0 0 0 0 0 1 0 63 999 999 1 2
memo549 3.25 999 999 0 0 0 0 0 0 0 0 0 0 1 0 65 999 999 1 2
memo550 999 2.75 999 1 0 0 0 0 0 0 0 0 0 1 0 61 53 999 1 2
memo551 3.5 999 999 1 0 0 1 0 0 0 0 0 0 0 1 66 58.6 999 1 2
memo552 3 999 999 1 0 0 0 0 0 0 0 1 0 0 0 67 999 999 1 2
memo553 3.75 999 999 0 0 0 0 0 0 0 0 0 0 0 1 59 55 999 1 2
memo554 4 999 999 0 1 0 0 0 0 0 0 1 0 0 1 56 48 999 1 2
memo555 3.25 999 999 0 0 1 0 0 0 0 0 1 0 0 0 63 999 999 1 2
memo556 3.25 999 999 1 0 1 0 0 0 0 0 0 0 0 1 61 57.7 999 1 2
memo557 3 999 999 0 0 1 0 0 0 0 0 1 0 0 1 57 999 999 1 2
memo558 3.75 999 999 1 0 1 0 0 0 0 0 0 0 0 1 999 999 999 1 2
memo559 3 999 999 1 0 1 0 0 0 0 0 0 0 0 0 62 999 999 1 2
memo560 3.25 999 999 1 0 0 0 0 0 1 0 1 0 0 0 55 52.4 999 1 2
memo561 999 2.75 999 0 0 1 0 0 0 0 0 0 0 0 1 58 44.7 999 1 2
memo562 5 999 999 1 0 1 0 0 0 0 0 1 0 0 0 56 42.6 999 1 2
memo563 999 3.75 999 1 0 1 0 0 0 0 0 0 0 0 0 56 49.8 999 1 2
memo564 3.25 999 999 0 0 0 0 0 0 1 0 1 0 0 1 58 43.7 999 1 2
memo565 4 999 999 1 0 0 0 0 1 0 0 0 0 0 1 55 52.2 999 1 2
memo566 2.75 999 999 0 0 0 0 0 1 0 0 0 0 0 0 61 999 999 1 2
memo567 3.75 999 999 1 0 0 0 0 0 1 0 0 0 0 0 60 50.3 999 1 2
memo568 999 2.5 999 0 0 0 0 0 0 0 0 0 0 0 0 62 999 999 1 2
memo569 3 999 999 1 0 1 0 0 0 0 0 0 0 0 0 57 999 999 1 2
memo570 3.5 999 999 1 0 0 0 0 0 1 0 0 0 0 0 57 56.1 999 1 2
memo571 2.5 999 999 1 0 0 0 0 0 0 0 1 0 0 0 61 999 999 1 2
memo572 2.25 999 999 0 1 0 0 0 0 0 0 1 0 0 0 62 999 999 1 2
memo573 3.5 999 999 0 1 0 0 0 0 0 0 1 0 0 1 51 999 999 1 2
memo574 5 999 999 0 1 0 0 0 0 0 0 1 0 0 1 56 53.6 999 1 2
memo575 4 999 999 0 1 0 0 0 0 0 0 1 0 0 1 68 51.6 999 1 2
memo576 2.25 999 999 0 1 0 0 0 0 0 0 1 0 0 1 71 68.6 70.5 1 2
memo577 999 3.25 999 0 0 0 0 0 0 0 0 0 0 0 0 65 999 999 1 2
memo578 3.5 999 999 1 0 0 1 0 0 0 0 0 0 0 0 66 67.9 72.4 1 2
memo579 2.75 999 999 0 1 0 0 0 0 0 0 1 0 0 1 58 62.4 69.2 1 2
memo580 3 999 999 0 0 0 0 1 0 0 0 0 0 1 0 46 999 999 1 3
memo581 3.25 999 999 0 1 0 0 0 0 0 0 1 0 0 1 47 999 999 1 3
memo582 4 999 999 1 0 1 0 0 0 0 0 1 0 0 1 45 999 999 1 3
memo583 4 999 999 1 0 0 0 1 0 0 0 1 0 0 1 42 999 999 1 3
memo584 4.25 999 999 1 0 0 0 1 0 0 0 0 1 0 1 51 999 999 1 3
memo585 4.5 999 999 1 0 0 0 1 0 0 0 1 0 0 1 54 999 999 1 3
memo586 3.5 999 999 0 1 0 0 0 0 0 0 1 0 0 1 52 999 999 1 3
memo587 4 999 999 1 0 0 0 1 0 0 0 0 1 0 1 50 999 999 1 3
memo588 2.25 999 999 1 0 0 0 0 0 1 0 0 1 0 0 53 999 999 1 3
memo589 3.5 999 999 1 0 0 1 0 0 0 0 0 0 0 0 999 999 999 1 3
memo590 3.25 999 999 0 0 0 0 0 0 1 0 1 0 1 0 33 999 999 1 3
memo591 2.75 999 999 0 1 0 0 0 0 0 0 1 0 1 0 999 999 999 1 3
memo592 3 999 999 0 1 0 0 0 0 0 0 1 0 1 0 999 999 999 1 3
memo593 3 999 999 0 1 0 0 0 0 0 0 1 0 1 0 53 999 999 1 3
memo594 2.5 999 999 0 1 0 0 0 0 0 0 1 0 1 0 45 999 999 1 3
memo595 2.75 999 999 0 1 0 0 0 0 0 0 1 0 1 0 36 999 999 1 3
memo596 4.25 999 999 0 1 0 0 0 0 0 0 1 0 1 0 46 999 999 1 3
memo597 3.5 999 999 0 1 0 0 0 0 0 0 1 0 1 0 34 999 999 1 3
memo598 4.75 999 999 0 1 0 0 0 0 0 0 1 0 1 0 28 999 999 1 3
memo599 4 999 999 1 0 0 0 0 1 0 0 1 0 1 0 58 999 999 1 3
memo600 3 999 999 1 0 0 0 1 0 0 0 0 1 1 0 22 999 999 1 3
memo601 3.25 999 999 0 0 1 0 0 0 0 0 0 0 1 0 999 999 999 1 3
memo602 3.75 999 999 1 0 0 0 1 0 0 0 0 1 1 0 57 999 999 1 3
memo603 4.75 999 999 1 0 1 0 0 0 0 0 1 0 1 0 999 999 999 1 3
memo604 4.25 999 999 1 0 0 0 0 1 0 0 0 1 1 0 999 999 999 1 3
memo605 4.25 999 999 1 0 0 0 0 1 0 0 1 0 1 0 999 999 999 1 3
memo606 2.5 999 999 0 0 0 0 0 1 0 0 1 0 1 0 46 999 999 1 3
memo607 4.25 999 999 1 0 0 0 0 1 0 0 1 0 1 0 55 999 999 1 3
memo608 2.5 999 999 1 0 0 0 0 1 0 0 1 0 1 0 54 999 999 1 3
memo609 5 999 999 1 0 0 0 0 0 1 0 0 1 1 0 60 999 999 1 3
memo610 1 999 999 1 0 0 0 0 1 0 0 1 0 1 0 47 999 999 1 3
memo611 4 999 999 1 0 0 0 0 1 0 0 0 1 1 0 999 999 999 1 3
memo612 4.25 999 999 1 0 1 0 0 0 0 0 1 0 1 0 45 999 999 1 3
memo613 3.75 999 999 0 0 0 0 1 0 0 0 0 1 1 0 999 999 999 1 3
memo614 4 999 999 1 0 0 0 0 1 0 0 1 0 1 0 57 999 999 1 3
memo615 1.5 999 999 0 0 0 0 0 1 0 0 1 0 1 0 999 999 999 1 3
memo616 4 999 999 1 0 0 0 0 1 0 0 0 1 1 0 44 999 999 1 3
memo617 3.5 999 999 1 0 0 0 0 1 0 0 0 0 1 0 56 999 999 1 3
memo618 3.25 999 999 0 0 1 0 0 0 0 0 1 0 1 0 58 999 999 1 3
memo619 3.75 999 999 0 0 1 0 0 0 0 0 1 0 1 0 57 999 999 1 3
memo620 3.5 999 999 1 0 0 0 0 0 1 0 1 0 1 0 56 999 999 1 3
memo621 4 999 999 0 0 0 0 0 1 0 0 1 0 1 0 48 999 999 1 3
memo622 4 999 999 0 0 0 0 1 0 0 0 1 0 1 0 53 999 999 1 3
memo623 2.75 999 999 1 0 1 0 0 0 0 0 0 1 1 0 59 999 999 1 3
memo624 2.25 999 999 0 0 1 0 0 0 0 0 1 0 1 0 999 999 999 1 3
memo625 4.5 999 999 1 0 0 0 0 1 0 0 1 0 1 0 49 999 999 1 3
memo626 3.5 999 999 1 0 0 0 0 1 0 0 1 0 1 0 54 999 999 1 3
memo627 2.75 999 999 1 0 0 0 0 1 0 0 0 0 1 0 999 999 999 1 3
memo628 2 999 999 0 0 0 0 0 1 0 0 1 0 1 0 999 999 999 1 3
memo629 3.5 999 999 1 0 0 0 0 0 0 0 1 0 1 0 999 999 999 1 3
memo630 2.75 999 999 0 0 0 0 1 0 0 0 1 0 1 0 53 999 999 1 3
memo631 4.5 999 999 1 0 0 0 1 0 0 0 1 0 1 0 43 999 999 1 3
memo632 3.5 999 999 1 0 0 0 1 0 0 0 1 0 1 0 55 999 999 1 3
memo633 4 999 999 1 0 0 0 1 0 0 0 0 1 1 0 50 999 999 1 3
memo634 3 999 999 0 0 0 0 1 0 0 0 0 1 1 0 999 999 999 1 3
memo635 3.25 999 999 1 0 0 0 1 0 0 0 1 0 1 0 50 999 999 1 3
memo636 2.5 999 999 1 0 0 0 0 0 1 0 1 0 1 0 52 999 999 1 3
memo637 3 999 999 1 0 0 0 0 0 0 0 1 0 1 0 999 999 999 1 3
memo638 3.75 999 999 1 0 0 0 1 0 0 0 0 1 1 0 999 999 999 1 3
memo639 2.75 999 999 0 0 1 0 0 0 0 0 0 0 1 0 49 999 999 1 3
memo640 2.25 999 999 0 0 0 0 1 0 0 0 1 0 1 0 999 999 999 1 3
memo641 4.75 999 999 1 0 0 0 1 0 0 0 0 1 1 0 999 999 999 1 3
memo642 3 999 999 0 0 1 0 0 0 0 0 0 0 1 0 52 999 999 1 3
memo643 3.5 999 999 0 0 1 0 0 0 0 0 1 0 1 0 51 999 999 1 3
memo644 3.25 999 999 1 0 0 0 0 0 1 0 1 0 1 0 54 999 999 1 3
memo645 5 999 999 0 0 0 0 1 0 0 0 1 0 1 0 999 999 999 1 3
memo646 3.5 999 999 0 0 0 0 1 0 0 0 1 0 1 0 47 999 999 1 3
memo647 4.5 999 999 1 0 0 1 0 0 0 0 0 1 0 0 999 999 999 1 3
memo648 3.5 999 999 0 0 0 0 1 0 0 0 0 1 1 0 999 999 999 1 3
memo649 3.25 999 999 0 0 0 0 0 1 0 0 1 0 1 0 42 999 999 1 3
memo650 1.5 999 999 1 0 0 0 1 0 0 0 1 0 1 0 53 999 999 1 3
memo651 1.75 999 999 1 0 0 0 0 0 0 0 0 0 1 0 66 999 999 1 3
memo652 1.75 999 999 0 0 0 0 0 0 1 0 0 0 1 0 999 999 999 1 3
memo653 1.75 999 999 1 0 0 0 1 0 0 0 0 1 1 0 33 999 999 1 3
memo654 2 999 999 0 0 0 1 0 0 0 0 0 0 1 0 56 999 999 1 3
memo655 4 999 999 0 0 0 0 0 0 0 0 1 0 1 0 40 999 999 1 3
memo656 3.75 999 999 1 0 0 0 0 0 0 0 0 0 1 0 63 999 999 1 3
memo657 2.25 999 999 0 0 0 0 0 0 0 0 0 0 1 0 56 999 999 1 3
memo658 2.25 999 999 1 0 0 1 0 0 0 0 1 0 0 1 43 999 999 1 3
memo659 3 999 999 1 0 0 0 0 0 0 0 1 0 1 0 59 999 999 1 3
memo660 5 999 999 1 0 0 0 0 0 0 0 0 0 1 0 999 999 999 1 3
memo661 3.5 999 999 0 0 0 1 0 0 0 0 0 0 1 0 60 999 999 1 3
memo662 3 999 999 1 0 0 0 0 0 0 0 1 0 1 0 62 999 999 1 3
memo663 4 999 999 0 0 0 0 0 0 0 0 0 0 1 0 53 999 999 1 3
memo664 4 999 999 1 0 0 0 0 0 0 0 1 0 1 0 53 999 999 1 3
memo665 2.5 999 999 1 0 0 0 0 0 1 0 1 0 1 0 43 999 999 1 3
memo666 2 999 999 0 0 0 1 0 0 0 0 1 0 1 0 47 999 999 1 3
memo667 2.25 999 999 1 0 0 0 0 0 0 0 1 0 1 0 999 999 999 1 3
memo668 1.75 999 999 1 0 0 0 0 1 0 0 0 0 1 0 53 999 999 1 3
memo669 2 999 999 0 0 0 0 0 0 0 0 1 0 1 0 49 999 999 1 3
memo670 2.75 999 999 1 0 0 0 0 0 0 0 1 0 1 0 999 999 999 1 3
memo671 3.75 999 999 0 0 0 0 0 0 0 0 0 0 1 0 55 999 999 1 3
memo672 4 999 999 0 0 0 0 0 0 0 0 0 1 1 0 52 999 999 1 3
memo673 3.25 999 999 0 0 0 0 0 0 0 0 1 0 1 0 45 999 999 1 3
memo674 4 999 999 1 0 0 0 0 0 0 0 1 0 1 0 54 999 999 1 3
memo675 1.75 999 999 0 0 0 0 0 0 0 0 0 1 1 0 60 999 999 1 3
memo676 4 999 999 1 0 0 1 0 0 0 0 1 0 1 0 56 999 999 1 3
memo677 4.25 999 999 1 0 0 1 0 0 0 0 1 0 1 0 58 999 999 1 3
memo678 4 999 999 0 0 0 0 0 0 0 0 0 0 1 0 50 999 999 1 3
memo679 4 999 999 1 0 0 0 0 0 0 0 0 1 1 0 55 999 999 1 3
memo680 4 999 999 0 0 0 0 0 0 0 0 0 0 0 1 57 999 999 1 3
memo681 3 999 999 1 0 0 1 0 0 0 0 0 0 0 1 53 999 999 1 3
memo682 4.5 999 999 0 0 0 1 0 0 0 0 0 0 0 1 999 999 999 1 3
memo683 4.25 999 999 0 0 0 1 0 0 0 0 0 0 0 1 56 999 999 1 3
memo684 1.75 999 999 1 0 0 0 0 0 0 0 1 0 0 1 999 999 999 1 3
memo685 4.75 999 999 0 0 0 0 0 0 0 0 0 0 0 1 42 999 999 1 3
memo686 2 999 999 1 0 0 1 0 0 0 0 1 0 0 0 54 999 999 1 3
memo687 3.5 999 999 1 0 0 1 0 0 0 0 1 0 0 1 54 999 999 1 3
memo688 3.75 999 999 1 0 0 0 0 0 0 0 1 0 0 1 57 999 999 1 3
memo689 4.25 999 999 1 0 0 0 0 0 0 0 1 0 0 1 45 999 999 1 3
memo690 2.75 999 999 1 0 0 1 0 0 0 0 0 0 0 1 999 999 999 1 3
memo691 3.5 999 999 0 0 0 0 0 0 0 0 0 0 0 1 47 999 999 1 3
memo692 4 999 999 1 0 0 1 0 0 0 0 0 0 0 1 56 999 999 1 3
memo693 3 999 999 1 0 0 1 0 0 0 0 0 0 0 0 44 999 999 1 3
memo694 3 999 999 0 0 0 0 0 0 0 0 0 0 0 1 31 999 999 1 3
memo695 1.75 999 999 1 0 0 0 0 0 0 0 0 0 0 1 53 999 999 1 3
memo696 3 999 999 1 0 0 0 0 0 0 0 1 0 0 0 44 999 999 1 3
memo697 2.75 999 999 1 0 0 0 0 0 0 0 0 0 0 1 999 999 999 1 3
memo698 3.5 999 999 1 0 0 0 0 0 0 0 1 0 0 1 40 999 999 1 3
memo699 4 999 999 1 0 0 0 0 0 0 0 1 0 0 0 58 999 999 1 3
memo700 3.5 999 999 1 0 0 1 0 0 0 0 1 0 0 1 61 999 999 1 3
memo701 3.5 999 999 1 0 0 0 0 0 0 0 0 0 0 1 58 999 999 1 3
memo702 3 999 999 0 0 0 1 0 0 0 0 1 0 0 1 48 999 999 1 3
memo703 3.5 999 999 1 0 0 1 0 0 0 0 0 0 0 1 38 999 999 1 3
memo704 2 999 999 1 0 0 0 0 0 0 0 1 0 0 1 49 999 999 1 3
memo705 2.5 999 999 0 0 0 0 0 0 0 0 1 0 0 1 999 999 999 1 3
memo706 4 999 999 1 0 0 1 0 0 0 0 0 0 0 1 55 999 999 1 3
memo707 3.5 999 999 1 0 0 0 0 0 0 0 0 1 0 1 38 999 999 1 3
memo708 2.5 999 999 1 0 0 1 0 0 0 0 0 0 0 0 58 999 999 1 3
memo709 3 999 999 1 0 0 1 0 0 0 0 0 0 0 1 60 999 999 1 3
memo710 3 999 999 1 0 0 0 0 0 0 0 1 0 0 0 999 999 999 1 3
memo711 3.25 999 999 1 0 0 1 0 0 0 0 1 0 0 1 999 999 999 1 3
memo712 2.25 999 999 0 0 0 0 0 0 0 0 1 0 0 1 56 999 999 1 3
memo713 3.5 999 999 0 0 0 0 0 0 0 0 1 0 0 0 39 999 999 1 3
memo714 3.25 999 999 1 0 0 0 0 0 0 0 1 0 0 1 55 999 999 1 3
memo715 2.75 999 999 0 0 0 0 0 0 0 0 1 0 0 1 44 999 999 1 3
memo716 2 999 999 0 0 0 1 0 0 0 0 1 0 0 0 62 999 999 1 3
memo717 2.5 999 999 1 0 0 1 0 0 0 0 1 0 0 1 43 999 999 1 3
memo718 2.25 999 999 0 0 0 1 0 0 0 0 1 0 0 1 999 999 999 1 3
memo719 3.75 999 999 1 0 0 1 0 0 0 0 1 0 0 1 44 999 999 1 3
memo720 1.5 999 999 1 0 0 1 0 0 0 0 0 0 0 1 39 999 999 1 3
memo721 2.75 999 999 0 0 0 1 0 0 0 0 1 0 0 0 56 999 999 1 3
memo722 3 999 999 1 0 0 1 0 0 0 0 1 0 0 1 50 999 999 1 3
memo723 1 999 999 0 0 0 1 0 0 0 0 0 0 0 1 44 999 999 1 3
memo724 2.25 999 999 1 0 0 0 0 0 0 0 0 0 0 1 999 999 999 1 3
memo725 3.75 999 999 1 0 0 0 0 0 0 0 0 1 0 1 43 999 999 1 3
memo726 4.25 999 999 0 0 0 0 0 0 0 0 1 0 0 0 51 999 999 1 3
memo727 3 999 999 0 0 0 0 0 0 0 0 0 0 0 1 33 999 999 1 3
memo728 3 999 999 1 0 0 0 0 0 0 0 0 0 0 1 999 999 999 1 3
memo729 3.75 999 999 1 0 0 1 0 0 0 0 0 1 0 1 50 999 999 1 3
memo730 3.75 999 999 1 0 0 1 0 0 0 0 1 0 0 1 999 999 999 1 3
memo731 1.5 999 999 1 0 0 0 0 0 0 0 0 0 0 1 46 999 999 1 3
memo732 4.5 999 999 0 0 0 0 0 0 0 0 0 1 0 1 999 999 999 1 3
memo733 3.5 999 999 0 0 0 0 0 0 0 0 0 0 0 1 58 999 999 1 3
memo734 2.25 999 999 1 0 0 0 0 0 0 0 0 0 0 1 71 999 999 1 3
memo735 4.5 999 999 1 0 0 0 0 0 0 0 1 0 0 1 999 999 999 1 3
memo736 2.5 999 999 0 0 0 0 0 0 0 0 1 0 0 1 48 999 999 1 3
memo737 1.75 999 999 0 0 0 1 0 0 0 0 1 0 0 1 55 999 999 1 3
memo738 4.75 999 999 1 0 0 0 0 0 0 0 1 0 0 1 49 999 999 1 3
memo739 2.5 999 999 0 0 0 0 0 0 0 0 0 0 0 1 999 999 999 1 3
memo740 2 999 999 1 0 0 0 0 0 0 0 0 1 0 1 999 999 999 1 3
memo741 3.25 999 999 1 0 0 0 0 0 0 0 1 0 0 0 999 999 999 1 3
memo742 3.25 999 999 1 0 0 0 0 0 0 0 0 0 0 1 55 999 999 1 3
memo743 3.5 999 999 1 0 0 0 0 0 0 0 0 1 0 1 44 999 999 1 3
memo744 3.5 999 999 0 0 0 0 0 0 0 0 1 0 0 1 61 999 999 1 3
memo745 3 999 999 0 0 0 0 0 0 0 0 0 0 0 1 999 999 999 1 3
memo746 2.75 999 999 0 0 0 1 0 0 0 0 0 1 0 1 999 999 999 1 3
memo747 2 999 999 0 0 0 1 0 0 0 0 0 1 0 1 999 999 999 1 3
memo748 4 999 999 1 0 0 0 0 0 0 0 1 0 0 1 999 999 999 1 3
memo749 3.5 999 999 1 0 0 0 0 0 0 0 0 0 0 1 999 999 999 1 3
memo750 2.75 999 999 0 0 0 1 0 0 0 0 1 0 0 0 39 999 999 1 3
memo751 1.25 999 999 1 0 0 1 0 0 0 0 0 0 0 1 47 999 999 1 3
memo752 4.5 999 999 1 0 0 0 0 0 0 0 0 0 0 1 62 999 999 1 3
memo753 3 999 999 1 0 0 0 0 0 0 0 0 0 0 0 44 999 999 1 3
memo754 3.25 999 999 1 0 0 1 0 0 0 0 0 1 0 1 999 999 999 1 3
memo755 2.25 999 999 0 0 0 0 0 0 0 0 0 0 0 0 51 999 999 1 3
memo756 1.25 999 999 0 0 0 0 0 0 0 0 1 0 0 1 44 999 999 1 3
memo757 4 999 999 1 0 0 0 0 0 0 0 1 0 0 1 54 999 999 1 3
memo758 2.5 999 999 0 0 0 0 0 0 0 0 0 1 0 1 999 999 999 1 3
memo759 3.5 999 999 1 0 0 0 0 0 0 0 1 0 0 0 50 999 999 1 3
memo760 3 999 999 0 0 0 0 0 0 0 0 1 0 0 1 34 999 999 1 3
memo761 4.5 999 999 0 0 0 0 0 0 0 0 1 0 0 1 999 999 999 1 3
memo762 2.75 999 999 1 0 0 1 0 0 0 0 0 0 0 0 44 999 999 1 3
memo763 3 999 999 0 0 0 1 0 0 0 0 1 0 0 0 999 999 999 1 3
memo764 3.75 999 999 0 0 0 1 0 0 0 0 0 0 0 1 44 999 999 1 3
memo765 3 999 999 0 0 0 0 0 0 0 0 0 1 0 0 999 999 999 1 3
memo766 2 999 999 1 0 0 0 0 0 0 0 1 0 0 0 54 999 999 1 3
memo767 4 999 999 1 0 0 1 0 0 0 0 0 0 0 0 999 999 999 1 3
memo768 2.25 999 999 0 0 0 0 0 0 0 0 1 0 0 0 33 999 999 1 3
memo769 3.75 999 999 1 0 0 0 1 0 0 0 1 0 1 0 999 999 999 1 3
memo770 4 999 999 1 0 1 0 0 0 0 0 1 0 1 0 50 999 999 1 3
memo771 3.25 999 999 0 0 1 0 0 0 0 0 1 0 0 0 999 999 999 1 3
memo772 2 999 999 0 1 0 0 0 0 0 0 1 0 0 1 52 999 999 1 3
memo773 3 999 999 1 0 0 0 1 0 0 0 0 1 1 0 56 999 999 1 3
memo774 2.25 999 999 0 1 0 0 0 0 0 0 1 0 0 1 43 999 999 1 3
memo775 3.25 999 999 0 1 0 0 0 0 0 0 1 0 0 1 999 999 999 1 3
memo776 4 999 999 0 1 0 0 0 0 0 0 1 0 0 1 30 999 999 1 3
memo777 2.5 999 999 0 1 0 0 0 0 0 0 1 0 0 1 45 999 999 1 3
memo778 1.75 999 999 0 1 0 0 0 0 0 0 1 0 0 1 999 999 999 1 3
memo779 1.75 999 999 0 1 0 0 0 0 0 0 1 0 0 1 47 999 999 1 3
memo780 3.25 999 999 1 0 0 0 0 1 0 0 1 0 0 1 49 999 999 1 3
memo781 3.5 999 999 1 0 0 0 0 1 0 0 1 0 0 1 50 999 999 1 3
memo782 3.5 999 999 1 0 0 0 0 1 0 0 0 1 0 1 51 999 999 1 3
memo783 4 999 999 1 0 0 0 0 1 0 0 1 0 0 1 53 999 999 1 3
memo784 2.5 999 999 0 0 0 0 0 1 0 0 1 0 0 1 54 999 999 1 3
memo785 3.75 999 999 1 0 0 0 0 1 0 0 1 0 0 1 45 999 999 1 3
memo786 3 999 999 1 0 0 0 0 1 0 0 0 0 0 1 51 999 999 1 3
memo787 4.75 999 999 1 0 1 0 0 0 0 0 0 0 0 1 63 999 999 1 3
memo788 3 999 999 0 0 0 0 0 1 0 0 1 0 0 1 999 999 999 1 3
memo789 4 999 999 1 0 0 0 0 1 0 0 0 0 0 1 999 999 999 1 3
memo790 3.5 999 999 1 0 1 0 0 0 0 0 1 0 0 1 53 999 999 1 3
memo791 3 999 999 1 0 1 0 0 0 0 0 1 0 0 1 49 999 999 1 3
memo792 3.25 999 999 1 0 0 0 0 1 0 0 1 0 0 1 54 999 999 1 3
memo793 5 999 999 1 0 0 0 1 0 0 0 1 0 0 1 999 999 999 1 3
memo794 4 999 999 1 0 1 0 0 0 0 0 1 0 0 1 46 999 999 1 3
memo795 3.25 999 999 1 0 1 0 0 0 0 0 0 1 0 0 999 999 999 1 3
memo796 4 999 999 1 0 0 0 0 1 0 0 0 0 0 1 999 999 999 1 3
memo797 4 999 999 1 0 0 0 0 0 0 0 1 0 0 1 999 999 999 1 3
memo798 2 999 999 1 0 0 0 0 1 0 0 1 0 0 1 999 999 999 1 3
memo799 3.25 999 999 1 0 0 0 0 1 0 0 0 0 0 1 53 999 999 1 3
memo800 1.75 999 999 1 0 0 0 0 1 0 0 1 0 0 1 49 999 999 1 3
memo801 4.25 999 999 1 0 0 0 0 1 0 0 1 0 0 1 44 999 999 1 3
memo802 4 999 999 1 0 0 0 0 1 0 0 0 0 0 1 55 999 999 1 3
memo803 2.75 999 999 1 0 0 0 0 1 0 0 0 0 0 1 53 999 999 1 3
memo804 4.75 999 999 1 0 0 0 0 1 0 0 1 0 0 1 53 999 999 1 3
memo805 2.75 999 999 1 0 0 0 0 1 0 0 1 0 0 1 56 999 999 1 3
memo806 4.5 999 999 1 0 0 0 0 1 0 0 0 0 0 1 999 999 999 1 3
memo807 1.25 999 999 0 0 0 0 0 1 0 0 0 0 0 1 999 999 999 1 3
memo808 4 999 999 1 0 0 0 0 1 0 0 1 0 0 1 46 999 999 1 3
memo809 4.5 999 999 1 0 0 0 0 1 0 0 0 0 0 1 999 999 999 1 3
memo810 1 999 999 1 0 0 0 0 1 0 0 1 0 0 1 44 999 999 1 3
memo811 4.25 999 999 1 0 0 0 0 1 0 0 1 0 0 1 54 999 999 1 3
memo812 2.5 999 999 1 0 0 0 0 1 0 0 1 0 0 1 999 999 999 1 3
memo813 3.25 999 999 0 0 0 0 0 1 0 0 1 0 0 1 35 999 999 1 3
memo814 3 999 999 1 0 0 0 0 0 0 0 1 0 0 1 58 999 999 1 3
memo815 1 999 999 0 0 0 0 0 1 0 0 1 0 0 1 25 999 999 1 3
memo816 3.75 999 999 0 0 0 0 0 1 0 0 1 0 0 1 33 999 999 1 3
memo817 3.25 999 999 1 0 0 0 0 1 0 0 0 1 0 1 31 999 999 1 3
memo818 3 999 999 1 0 0 0 0 1 0 0 1 0 0 1 48 999 999 1 3
memo819 3 999 999 1 0 0 0 0 1 0 0 1 0 0 1 51 999 999 1 3
memo820 1 999 999 0 0 0 0 0 1 0 0 1 0 0 1 999 999 999 1 3
memo821 3.75 999 999 1 0 0 0 0 1 0 0 1 0 0 1 52 999 999 1 3
memo822 4.25 999 999 1 0 0 0 0 1 0 0 1 0 0 1 54 999 999 1 3
memo823 4 999 999 1 0 0 0 0 0 0 0 1 0 0 1 47 999 999 1 3
memo824 1.75 999 999 1 0 0 0 0 1 0 0 1 0 0 1 999 999 999 1 3
memo825 3.5 999 999 1 0 0 0 0 1 0 0 1 0 0 1 48 999 999 1 3
memo826 2.5 999 999 1 0 0 0 0 0 1 0 1 0 0 1 999 999 999 1 3
memo827 4 999 999 1 0 0 0 0 0 1 0 1 0 0 1 44 999 999 1 3
memo828 4.25 999 999 1 0 0 0 0 0 1 0 1 0 0 1 41 999 999 1 3
memo829 3 999 999 1 0 0 0 0 0 1 0 1 0 0 1 42 999 999 1 3
memo830 2.5 999 999 1 0 0 1 0 0 0 0 0 0 0 0 56 999 999 1 3
memo831 2.75 999 999 0 0 0 0 0 1 0 0 0 1 0 1 38 999 999 1 3
memo832 2.5 999 999 1 0 0 0 0 1 0 0 0 0 0 1 999 999 999 1 3
memo833 3.5 999 999 1 0 0 0 0 1 0 0 0 0 0 1 999 999 999 1 3
memo834 3.75 999 999 1 0 0 0 0 1 0 0 1 0 0 1 999 999 999 1 3
memo835 4 999 999 1 0 0 0 0 1 0 0 1 0 0 1 999 999 999 1 3
memo836 2.75 999 999 1 0 1 0 0 0 0 0 1 0 0 1 999 999 999 1 3
memo837 3.5 999 999 1 0 1 0 0 0 0 0 1 0 0 1 52 999 999 1 3
memo838 3.5 999 999 0 0 1 0 0 0 0 0 1 0 0 0 999 999 999 1 3
memo839 4.75 999 999 1 0 0 0 0 1 0 0 1 0 0 1 38 999 999 1 3
memo840 2.5 999 999 1 0 0 0 0 1 0 0 0 0 0 1 999 999 999 1 3
memo841 3.5 999 999 1 0 0 0 0 1 0 0 0 0 0 1 57 999 999 1 3
memo842 3.5 999 999 1 0 0 0 0 1 0 0 1 0 0 1 40 999 999 1 3
memo843 3.25 999 999 1 0 0 0 0 1 0 0 0 1 0 1 53 999 999 1 3
memo844 3.25 999 999 0 0 0 0 0 1 0 0 1 0 0 1 54 999 999 1 3
memo845 2.75 999 999 1 0 1 0 0 0 0 0 1 0 0 1 50 999 999 1 3
memo846 1.75 999 999 1 0 0 0 0 1 0 0 1 0 0 1 999 999 999 1 3
memo847 4 999 999 0 0 0 0 0 1 0 0 1 0 0 1 44 999 999 1 3
memo848 4.5 999 999 0 0 0 0 0 0 1 0 0 1 0 1 43 999 999 1 3
memo849 3.25 999 999 1 0 0 0 0 1 0 0 0 0 0 1 45 999 999 1 3
memo850 3.75 999 999 1 0 0 0 0 1 0 0 0 0 0 1 999 999 999 1 3
memo851 2.25 999 999 1 0 0 0 1 0 0 0 0 0 0 0 53 999 999 1 3
memo852 3.25 999 999 0 0 0 0 0 1 0 0 1 0 0 1 999 999 999 1 3
memo853 1.75 999 999 1 0 0 0 0 1 0 0 1 0 0 1 49 999 999 1 3
memo854 1.75 999 999 1 0 0 0 0 1 0 0 1 0 0 1 47 999 999 1 3
memo855 3.75 999 999 1 0 0 0 0 1 0 0 1 0 0 1 53 999 999 1 3
memo856 1.5 999 999 1 0 0 0 0 1 0 0 0 1 0 1 999 999 999 1 3
memo857 3.25 999 999 1 0 0 0 0 1 0 0 0 0 0 1 57 999 999 1 3
memo858 2.5 999 999 1 0 0 0 0 1 0 0 1 0 0 1 999 999 999 1 3
memo859 4.75 999 999 1 0 0 0 0 1 0 0 0 0 0 1 57 999 999 1 3
memo860 3.75 999 999 0 0 0 0 0 1 0 0 0 0 0 1 56 999 999 1 3
memo861 3 999 999 1 0 0 0 0 1 0 0 1 0 0 1 46 999 999 1 3
memo862 4.75 999 999 0 0 0 0 0 1 0 0 0 0 0 0 999 999 999 1 3
memo863 4.5 999 999 1 0 0 0 0 1 0 0 1 0 0 1 49 999 999 1 3
memo864 3 999 999 1 0 0 0 0 1 0 0 1 0 0 0 39 999 999 1 3
memo865 3.75 999 999 1 0 0 0 0 1 0 0 0 0 0 1 42 999 999 1 3
memo866 3.5 999 999 1 0 0 0 0 1 0 0 0 0 0 1 32 999 999 1 3
memo867 3.5 999 999 0 0 0 0 0 1 0 0 0 0 0 0 57 999 999 1 3
memo868 2.5 999 999 1 0 0 0 0 1 0 0 1 0 0 0 51 999 999 1 3
memo869 3.25 999 999 1 0 0 0 0 1 0 0 1 0 0 1 999 999 999 1 3
memo870 4.25 999 999 1 0 0 0 0 1 0 0 1 0 0 1 48 999 999 1 3
memo871 4.25 999 999 1 0 0 0 0 1 0 0 1 0 0 0 999 999 999 1 3
memo872 4.5 999 999 1 0 0 0 0 1 0 0 0 1 0 1 46 999 999 1 3
memo873 5 999 999 1 0 0 0 1 0 0 0 0 1 0 0 48 999 999 1 3
memo874 2.25 999 999 1 0 0 0 0 0 1 0 1 0 0 1 48 999 999 1 3
memo875 4.25 999 999 1 0 0 0 0 0 1 0 0 0 0 0 48 999 999 1 3
memo876 3 999 999 0 0 1 0 0 0 0 0 1 0 0 1 999 999 999 1 3
memo877 5 999 999 1 0 0 0 0 0 1 0 1 0 0 1 50 999 999 1 3
memo878 5 999 999 0 0 1 0 0 0 0 0 0 1 0 0 49 999 999 1 3
memo879 3 999 999 1 0 0 0 1 0 0 0 1 0 0 1 52 999 999 1 3
memo880 2.5 999 999 1 0 0 0 1 0 0 0 1 0 0 1 54 999 999 1 3
memo881 5 999 999 1 0 0 0 1 0 0 0 0 1 0 1 36 999 999 1 3
memo882 3.5 999 999 0 0 1 0 0 0 0 0 0 0 0 1 47 999 999 1 3
memo883 3 999 999 0 0 1 0 0 0 0 0 0 0 0 0 52 999 999 1 3
memo884 4 999 999 1 0 0 0 0 1 0 0 1 0 0 1 54 999 999 1 3
memo885 2.5 999 999 0 0 0 0 1 0 0 0 1 0 0 1 999 999 999 1 3
memo886 3.75 999 999 0 0 1 0 0 0 0 0 0 1 0 1 47 999 999 1 3
memo887 4 999 999 1 0 0 0 0 1 0 0 1 0 0 1 49 999 999 1 3
memo888 3.5 999 999 1 0 0 0 0 1 0 0 1 0 0 1 999 999 999 1 3
memo889 2.5 999 999 0 0 1 0 0 0 0 0 1 0 0 1 52 999 999 1 3
memo890 3.75 999 999 1 0 0 0 0 1 0 0 1 0 0 0 47 999 999 1 3
memo891 3.25 999 999 1 0 0 0 0 1 0 0 1 0 0 1 41 999 999 1 3
memo892 3.25 999 999 0 0 0 0 0 1 0 0 1 0 0 0 44 999 999 1 3
memo893 3 999 999 0 0 0 0 0 1 0 0 1 0 0 0 51 999 999 1 3
memo894 3.75 999 999 0 0 1 0 0 0 0 0 1 0 0 1 999 999 999 1 3
memo895 3.25 999 999 1 0 0 0 0 1 0 0 1 0 0 1 999 999 999 1 3
memo896 4 999 999 0 0 1 0 0 0 0 0 0 1 0 1 37 999 999 1 3
memo897 1.5 999 999 1 0 0 0 0 1 0 0 1 0 0 0 48 999 999 1 3
memo898 2.5 999 999 0 0 1 0 0 0 0 0 1 0 0 0 44 999 999 1 3
memo899 3.25 999 999 1 0 0 0 0 0 1 0 1 0 0 1 38 999 999 1 3
memo900 3.5 999 999 1 0 0 0 1 0 0 0 0 1 0 1 48 999 999 1 3
memo901 4.5 999 999 1 0 0 0 0 1 0 0 1 0 0 1 54 999 999 1 3
memo902 2.5 999 999 0 0 0 0 0 1 0 0 1 0 0 0 35 999 999 1 3
memo903 4.25 999 999 1 0 0 0 0 1 0 0 1 0 0 1 999 999 999 1 3
memo904 2 999 999 1 0 0 0 0 0 0 0 0 0 0 0 46 999 999 1 3
memo905 4.5 999 999 1 0 1 0 0 0 0 0 0 0 0 1 69 999 999 1 3
memo906 2.25 999 999 1 0 0 0 0 1 0 0 1 0 0 1 33 999 999 1 3
memo907 3.25 999 999 1 0 0 0 0 1 0 0 1 0 0 1 50 999 999 1 3
memo908 4 999 999 1 0 0 0 0 1 0 0 0 0 0 1 52 999 999 1 3
memo909 2.75 999 999 0 0 0 0 0 1 0 0 1 0 0 0 999 999 999 1 3
memo910 2.5 999 999 1 0 0 0 1 0 0 0 0 1 0 1 999 999 999 1 3
memo911 4.25 999 999 1 0 0 0 1 0 0 0 0 1 0 1 999 999 999 1 3
memo912 3.75 999 999 1 0 0 0 0 0 1 0 1 0 0 1 50 999 999 1 3
memo913 3 999 999 0 0 0 0 0 0 0 0 1 0 0 0 40 999 999 1 3
memo914 3.75 999 999 1 0 0 0 0 1 0 0 0 1 0 1 38 999 999 1 3
memo915 3.75 999 999 1 0 0 0 0 1 0 0 0 0 0 0 999 999 999 1 3
memo916 3 999 999 1 0 0 0 0 1 0 0 0 0 0 1 57 999 999 1 3
memo917 3 999 999 1 0 0 0 1 0 0 0 1 0 0 1 40 999 999 1 3
memo918 2.5 999 999 0 0 1 0 0 0 0 0 0 0 0 1 46 999 999 1 3
memo919 4 999 999 1 0 1 0 0 0 0 0 1 0 0 1 52 999 999 1 3
memo920 2.75 999 999 1 0 0 0 1 0 0 0 1 0 0 1 999 999 999 1 3
memo921 3 999 999 1 0 0 0 0 0 1 0 1 0 0 0 44 999 999 1 3
memo922 3.75 999 999 1 0 1 0 0 0 0 0 0 0 0 0 51 999 999 1 3
memo923 4 999 999 1 0 0 0 1 0 0 0 1 0 0 1 44 999 999 1 3
memo924 4.25 999 999 1 0 0 0 0 1 0 0 0 0 0 1 999 999 999 1 3
memo925 2.75 999 999 0 0 0 1 0 0 0 0 0 0 0 0 55 999 999 1 3
memo926 2.25 999 999 1 0 0 0 1 0 0 0 1 0 0 1 999 999 999 1 3
memo927 2.75 999 999 1 0 0 0 0 0 1 0 0 0 0 0 54 999 999 1 3
memo928 2.75 999 999 1 0 0 0 0 1 0 0 1 0 0 1 53 999 999 1 3
memo929 3 999 999 1 0 1 0 0 0 0 0 1 0 0 1 44 999 999 1 3
memo930 2.75 999 999 0 0 1 0 0 0 0 0 1 0 0 0 51 999 999 1 3
memo931 3.5 999 999 1 0 1 0 0 0 0 0 0 1 0 1 999 999 999 1 3
memo932 2 999 999 0 0 1 0 0 0 0 0 1 0 0 0 54 999 999 1 3
memo933 3 999 999 1 0 1 0 0 0 0 0 1 0 0 1 47 999 999 1 3
memo934 3.5 999 999 1 0 1 0 0 0 0 0 0 1 0 1 32 999 999 1 3
memo935 3.75 999 999 0 0 1 0 0 0 0 0 1 0 0 1 999 999 999 1 3
memo936 2.25 999 999 0 0 0 0 0 0 1 0 0 0 0 0 999 999 999 1 3
memo937 3.25 999 999 0 0 1 0 0 0 0 0 1 0 0 1 999 999 999 1 3
memo938 4 999 999 1 0 1 0 0 0 0 0 1 0 0 1 46 999 999 1 3
memo939 3.25 999 999 1 0 1 0 0 0 0 0 1 0 0 1 37 999 999 1 3
memo940 4.25 999 999 1 0 0 0 1 0 0 0 0 0 0 1 71 999 999 1 3
memo941 3.5 999 999 0 0 1 0 0 0 0 0 1 0 0 1 999 999 999 1 3
memo942 3 999 999 0 0 0 0 0 0 1 0 0 1 0 1 999 999 999 1 3
memo943 3.75 999 999 1 0 0 0 1 0 0 0 1 0 0 1 52 999 999 1 3
memo944 3.5 999 999 1 0 1 0 0 0 0 0 1 0 0 0 63 999 999 1 3
memo945 2.25 999 999 0 0 1 0 0 0 0 0 1 0 0 0 40 999 999 1 3
memo946 4 999 999 1 0 1 0 0 0 0 0 0 0 0 1 26 999 999 1 3
memo947 3.25 999 999 0 0 0 0 0 0 1 0 1 0 0 0 64 999 999 1 3
memo948 2.75 999 999 0 0 0 0 0 0 1 0 0 0 0 1 51 999 999 1 3
memo949 1.75 999 999 1 0 0 0 0 0 1 0 1 0 0 0 67 999 999 1 3
memo950 4.25 999 999 1 0 0 0 0 0 1 0 1 0 0 0 999 999 999 1 3
memo951 3.25 999 999 0 0 0 0 1 0 0 0 1 0 0 0 43 999 999 1 3
memo952 3 999 999 1 0 0 0 0 0 1 0 0 1 0 1 999 999 999 1 3
memo953 2.25 999 999 0 0 0 0 0 1 0 0 0 0 0 0 43 999 999 1 3
memo954 1 999 999 1 0 0 0 0 1 0 0 0 1 0 1 999 999 999 1 3
memo955 4.5 999 999 1 0 1 0 0 0 0 0 1 0 0 1 999 999 999 1 3
memo956 4.5 999 999 0 0 1 0 0 0 0 0 0 0 0 0 54 999 999 1 3
memo957 2.25 999 999 1 0 0 0 1 0 0 0 1 0 0 1 999 999 999 1 3
memo958 1.75 999 999 1 0 0 0 1 0 0 0 1 0 0 1 999 999 999 1 3
memo959 4 999 999 1 0 0 0 1 0 0 0 1 0 0 1 55 999 999 1 3
memo960 2.5 999 999 1 0 0 0 1 0 0 0 1 0 0 1 51 999 999 1 3
memo961 2.25 999 999 0 0 0 0 1 0 0 0 1 0 0 1 999 999 999 1 3
memo962 3.75 999 999 0 0 0 1 0 0 0 0 0 0 0 0 999 999 999 1 3
memo963 3 999 999 1 0 0 0 1 0 0 0 1 0 0 0 53 999 999 1 3
memo964 3 999 999 1 0 1 0 0 0 0 0 0 0 0 1 999 999 999 1 3
memo965 2.25 999 999 1 0 0 0 1 0 0 0 1 0 0 1 41 999 999 1 3
memo966 3.75 999 999 0 0 0 0 1 0 0 0 1 0 0 1 999 999 999 1 3
memo967 3.25 999 999 1 0 0 0 0 1 0 0 1 0 0 0 47 999 999 1 3
memo968 2.25 999 999 0 0 0 1 0 0 0 0 0 0 0 0 20 999 999 1 3
memo969 2.5 999 999 1 0 0 0 0 1 0 0 1 0 0 1 54 999 999 1 3
memo970 3.75 999 999 1 0 0 0 0 1 0 0 1 0 0 1 999 999 999 1 3
memo971 3 999 999 1 0 0 0 0 1 0 0 1 0 0 0 33 999 999 1 3
memo972 2.25 999 999 1 0 0 0 0 1 0 0 0 0 0 1 54 999 999 1 3
memo973 3.25 999 999 1 0 0 0 0 1 0 0 1 0 0 1 56 999 999 1 3
memo974 3.25 999 999 1 0 0 0 0 1 0 0 0 0 0 1 59 999 999 1 3
memo975 4.25 999 999 1 0 1 0 0 0 0 0 1 0 0 0 66 999 999 1 3
memo976 4.25 999 999 1 0 0 0 0 1 0 0 1 0 0 1 48 999 999 1 3
memo977 3.25 999 999 1 0 0 0 0 1 0 0 1 0 0 1 999 999 999 1 3
memo978 4.25 999 999 1 0 0 0 0 1 0 0 1 0 0 1 999 999 999 1 3
memo979 4.75 999 999 1 0 0 0 1 0 0 0 1 0 0 1 49 999 999 1 3
memo980 3.5 999 999 1 0 0 0 0 1 0 0 1 0 0 1 44 999 999 1 3
memo981 4.5 999 999 1 0 0 0 1 0 0 0 0 1 0 1 51 999 999 1 3
memo982 3 999 999 0 0 0 0 0 0 0 0 0 0 0 0 64 999 999 1 3
memo983 4.25 999 999 0 0 1 0 0 0 0 0 1 0 0 1 999 999 999 1 3
memo984 2.5 999 999 0 0 0 0 0 0 1 0 0 0 0 1 49 999 999 1 3
memo985 3.25 999 999 0 1 0 0 0 0 0 0 1 0 0 1 42 999 999 1 3
memo986 5 999 999 1 0 0 0 0 1 0 0 1 0 0 1 999 999 999 1 3
memo987 2.25 999 999 1 0 0 0 0 1 0 0 1 0 0 1 999 999 999 1 3
memo988 2 999 999 1 0 0 0 0 1 0 0 0 0 0 0 56 999 999 1 3
memo989 2 999 999 0 0 0 0 1 0 0 0 0 1 0 0 999 999 999 1 3
memo990 3 999 999 0 0 0 0 1 0 0 0 0 1 0 1 61 999 999 1 3
memo991 3.5 999 999 0 0 0 0 1 0 0 0 0 0 0 1 35 999 999 1 3
memo992 3.25 999 999 1 0 1 0 0 0 0 0 0 0 0 0 42 999 999 1 3
memo993 2.5 999 999 1 0 1 0 0 0 0 0 1 0 0 0 45 999 999 1 3
memo994 2.75 999 999 1 0 0 0 1 0 0 0 1 0 0 1 57 999 999 1 3
memo995 1.75 999 999 0 0 0 0 0 1 0 0 1 0 0 1 999 999 999 1 3
memo996 4 999 999 1 0 0 0 0 1 0 0 0 0 0 0 55 999 999 1 3
memo997 2.25 999 999 1 0 0 0 0 1 0 0 0 0 0 1 999 999 999 1 3
memo998 3.75 999 999 1 0 0 0 1 0 0 0 1 0 0 0 60 999 999 1 3
memo999 4 999 999 0 0 0 0 1 0 0 0 0 1 0 1 42 999 999 1 3
memo1000 3.5 999 999 0 0 0 0 1 0 0 0 0 1 0 1 999 999 999 1 3
memo1001 2.75 999 999 1 0 0 0 1 0 0 0 1 0 0 1 46 999 999 1 3
memo1002 2.75 999 999 0 0 0 0 0 1 0 0 1 0 0 0 999 999 999 1 3
memo1003 4 999 999 0 0 0 0 0 0 1 0 0 0 0 0 999 999 999 1 3
memo1004 2 999 999 0 0 0 0 1 0 0 0 0 1 0 1 999 999 999 1 3
memo1005 5 999 999 1 0 0 0 0 0 1 0 0 0 0 0 48 999 999 1 3
memo1006 5 999 999 1 0 1 0 0 0 0 0 1 0 0 0 52 999 999 1 3
memo1007 3.25 999 999 0 0 0 0 1 0 0 0 1 0 0 0 47 999 999 1 3
memo1008 2.5 999 999 1 0 1 0 0 0 0 0 1 0 0 0 51 999 999 1 3
memo1009 4.25 999 999 0 0 0 0 0 0 0 0 1 0 0 1 36 999 999 1 3
memo1010 2 999 999 0 0 0 1 0 0 0 0 0 0 0 0 39 999 999 1 3
memo1011 2.25 999 999 1 0 0 1 0 0 0 0 0 1 0 0 65 999 999 1 3
memo1012 4 999 999 1 0 0 1 0 0 0 0 0 0 0 0 49 999 999 1 3
memo1013 3.75 999 999 1 0 0 1 0 0 0 0 0 0 0 0 63 999 999 1 3
memo1014 2 999 999 0 0 0 1 0 0 0 0 0 0 0 0 60 999 999 1 3
memo1015 2 999 999 999 0 0 0 0 0 0 0 0 0 0 0 999 999 999 1 3
memo1016 2.75 999 999 0 0 0 0 0 0 0 0 1 0 0 1 48 999 999 1 3
memo1017 3.75 999 999 0 0 0 0 0 0 0 0 0 1 0 1 999 999 999 1 3
memo1018 3.25 999 999 0 0 0 0 0 0 0 0 1 0 0 0 59 999 999 1 3
memo1019 4 999 999 1 0 0 0 0 0 0 0 0 0 0 1 999 999 999 1 3
memo1020 4.75 999 999 1 0 0 0 0 0 0 0 0 0 0 1 51 999 999 1 3
memo1021 3.25 999 999 0 0 0 0 0 0 0 0 0 0 0 0 999 999 999 1 3
memo1022 3.25 999 999 0 0 0 0 0 0 0 0 0 0 0 1 51 999 999 1 3
memo1023 5 999 999 1 0 0 0 0 0 0 0 1 0 0 0 46 999 999 1 3
memo1024 2.5 999 999 999 0 0 0 0 0 0 0 0 0 0 0 999 999 999 1 3
memo1025 4 999 999 1 0 0 0 0 0 0 0 0 0 0 0 999 999 999 1 3
memo1026 3.75 999 999 1 0 0 0 0 0 0 0 0 1 0 1 999 999 999 1 3
memo1027 1.25 999 999 1 0 0 0 0 0 0 0 1 0 0 0 55 999 999 1 3
memo1028 3.25 999 999 1 0 0 0 0 0 0 1 1 0 0 0 56 999 999 1 3
memo1029 3.75 999 999 1 0 0 0 0 0 0 0 1 0 0 0 43 999 999 1 3
memo1030 4.25 999 999 1 0 0 0 0 0 0 1 1 0 0 0 49 999 999 1 3
memo1031 4 999 999 0 1 0 0 0 0 0 0 1 0 0 1 48 999 999 1 3
memo1032 4.25 999 999 0 1 0 0 0 0 0 0 1 0 0 1 47 999 999 1 3
memo1033 3.75 999 999 0 1 0 0 0 0 0 0 1 0 0 1 999 999 999 1 3
memo1034 2 999 999 0 1 0 0 0 0 0 0 1 0 0 1 22 999 999 1 3
memo1035 1.5 999 999 0 1 0 0 0 0 0 0 1 0 0 1 38 999 999 1 3
memo1036 2.75 999 999 0 1 0 0 0 0 0 0 1 0 0 1 999 999 999 1 3
memo1037 3.25 999 999 0 1 0 0 0 0 0 0 1 0 0 1 999 999 999 1 3
memo1038 3.25 999 999 0 1 0 0 0 0 0 0 1 0 0 0 24 999 999 1 3
memo1039 4 999 999 0 1 0 0 0 0 0 0 1 0 0 0 999 999 999 1 3
memo1040 3.5 999 999 0 1 0 0 0 0 0 0 1 0 0 1 999 999 999 1 3
memo1041 1.25 999 999 0 1 0 0 0 0 0 0 1 0 0 0 999 999 999 1 3
memo1042 3 999 999 0 1 0 0 0 0 0 0 1 0 0 0 999 999 999 1 3
memo1043 3.25 999 999 1 0 0 0 0 0 0 0 0 1 0 1 36 999 999 1 3
memo1044 4.5 999 999 0 1 0 0 0 0 0 0 1 0 0 1 48 999 999 1 3
memo1045 2.5 999 999 0 0 0 0 0 0 0 0 0 0 0 0 999 999 999 1 3
memo1046 3.75 999 999 1 0 0 1 0 0 0 0 0 0 0 1 999 999 999 1 3
memo1047 5 999 999 1 0 0 1 0 0 0 0 0 0 0 0 57 999 999 1 3
memo1048 4 999 999 1 0 0 1 0 0 0 0 0 0 0 0 58 999 999 1 3
memo1049 4.25 999 999 1 0 0 0 0 0 0 0 0 0 0 0 44 999 999 1 3
memo1050 3.5 999 999 1 0 0 0 0 0 0 0 0 0 0 0 56 999 999 1 3
memo1051 4 999 999 1 0 0 0 0 0 0 0 1 0 0 0 42 999 999 1 3
memo1052 3 999 999 0 0 0 0 0 0 0 0 0 0 0 0 51 999 999 1 3
memo1053 3.25 999 999 1 0 0 0 0 0 1 0 1 0 0 1 55 999 999 1 3
memo1054 2.25 999 999 1 0 0 0 0 1 0 0 0 1 0 0 22 999 999 1 3
memo1055 4.25 999 999 1 0 1 0 0 0 0 0 1 0 0 1 999 999 999 1 3
memo1056 4 999 999 0 0 1 0 0 0 0 0 1 0 0 1 999 999 999 1 3
memo1057 2.25 999 999 0 1 0 0 0 0 0 0 1 0 0 1 27 999 999 1 3
memo1058 2.75 999 999 1 0 0 0 0 0 1 0 1 0 0 1 57 999 999 1 3
memo1059 2.75 999 999 0 0 0 0 0 0 0 0 1 0 0 1 999 999 999 1 3
memo1060 3 999 999 1 0 0 0 0 0 0 0 0 0 0 1 999 999 999 1 3
memo1061 2.25 999 999 0 0 0 1 0 0 0 0 0 0 0 0 41 999 999 1 3
memo1062 4.75 999 999 1 0 0 0 0 0 1 0 1 0 0 0 999 999 999 1 3
memo1063 2.5 999 999 0 1 0 0 0 0 0 0 0 1 0 0 999 999 999 1 3
memo1064 2 999 999 0 1 0 0 0 0 0 0 0 0 0 1 45 999 999 1 3
memo1065 2.75 999 999 0 1 0 0 0 0 0 0 1 0 0 1 999 999 999 1 3
memo1066 1.5 999 999 1 0 1 0 0 0 0 0 1 0 0 1 999 999 999 1 3
memo1067 3.25 999 999 1 0 0 0 0 0 0 0 1 0 0 0 999 999 999 1 3
memo1068 3.25 999 999 0 0 0 0 0 0 1 0 0 0 0 0 999 999 999 1 3
memo1069 4.25 999 999 1 0 0 1 0 0 0 0 0 0 0 1 999 999 999 1 3
memo1070 3.75 999 999 0 0 0 0 0 0 1 0 0 0 0 1 999 999 999 1 3
memo1071 5 999 999 1 0 0 0 0 0 0 0 0 0 0 0 999 999 999 1 3
memo1072 4.75 999 999 0 1 0 0 0 0 0 0 1 0 0 1 31 999 999 1 3
