# Supplementary material for: To what degree does the missing-data technique influence the estimated growth in learning strategies over time? A tutorial example of sensitivity analysis for longitudinal data
Source: PLoS One. 2017 Sep 13;12(9):e0182615. doi: 10.1371/journal.pone.0182615 (PMC5597092; doi:10.1371/journal.pone.0182615)
Supplement: S3 File — (CSV) [file pone.0182615.s003.csv]

Ana1 3 3 3.25 0 1 0 0 0 0 0 0 1 0 1 0 52 54.7 59.2 0 1
Ana2 2.5 3.5 3.5 0 1 0 0 0 0 0 0 1 0 1 0 55 54.3 57 0 1
Ana3 4.25 3.75 3.75 0 1 0 0 0 0 0 0 1 0 1 0 61 54.8 65.2 0 1
Ana4 3.25 3.25 3 0 1 0 0 0 0 0 0 1 0 1 0 60 56.7 66.7 0 1
Ana5 3.5 4 4 0 1 0 0 0 0 0 0 1 0 1 0 59 51.2 66.2 0 1
Ana6 3 3.5 3.5 0 1 0 0 0 0 0 0 0 1 1 0 61 60.8 66.2 0 1
Ana7 3.5 3.75 4 0 1 0 0 0 0 0 0 0 1 1 0 60 49.2 66.2 0 1
Ana8 2.5 2.25 2 1 0 0 0 0 1 0 0 1 0 1 0 57 55.8 63.7 0 1
Ana9 3.25 4 3.5 1 0 0 0 0 1 0 0 1 0 1 0 55 54.2 59.2 0 1
Ana10 3.5 4.25 4 1 0 0 0 0 1 0 0 1 0 1 0 59 55.9 63.6 0 1
Ana11 2.25 1.5 2 1 0 0 0 0 1 0 0 1 0 1 0 60 56.5 64.2 0 1
Ana12 1.5 2.25 2.25 1 0 0 0 0 1 0 0 0 0 1 0 64 62.6 60.3 0 1
Ana13 1.5 3.25 3.5 1 0 0 0 0 1 0 0 1 0 1 0 59 59.3 61.4 0 1
Ana14 4 2.5 4.25 0 0 0 0 0 1 0 0 1 0 1 0 65 63 57.7 0 1
Ana15 3 3.75 4 1 0 0 0 0 1 0 0 0 0 1 0 63 61 65.1 0 1
Ana16 3.5 2.25 2 1 0 1 0 0 0 0 0 1 0 1 0 70 63.8 72.5 0 1
Ana17 4 3.75 3 1 0 0 0 0 1 0 0 1 0 1 0 60 55.2 62.6 0 1
Ana18 2.25 2.25 1.75 0 0 1 0 0 0 0 0 1 0 1 0 60 61.7 79.2 0 1
Ana19 1.5 2.5 2.5 1 0 0 0 0 1 0 0 1 0 1 0 61 999 73.4 0 1
Ana20 3.25 4 3 1 0 0 0 1 0 0 0 1 0 1 0 58 60.9 63 0 1
Ana21 3.25 3.5 3.75 0 0 0 0 0 0 0 0 1 0 0 0 65 65.5 71.5 0 1
Ana22 3.75 3.75 4.5 1 0 0 0 0 0 0 0 1 0 1 0 68 66.7 999 0 1
Ana23 4.75 4.5 3.25 1 0 0 0 0 0 0 0 1 0 1 0 64 56.2 68.7 0 1
Ana24 4.5 4 3.5 1 0 0 0 0 0 0 0 1 0 1 0 65 54.5 68.3 0 1
Ana25 4.25 2.5 3 1 0 0 0 0 0 0 0 1 0 1 0 62 65.5 999 0 1
Ana26 2.5 3.5 3 1 0 0 0 1 0 0 0 1 0 1 0 66 68.5 72.2 0 1
Ana27 3.75 4 3.5 0 0 0 0 0 0 0 0 0 0 1 0 64 55.5 58 0 1
Ana28 2.5 3.25 1.25 1 0 0 0 0 0 0 0 0 0 1 0 65 62.2 73.3 0 1
Ana29 2.75 4 3.5 0 0 0 0 0 0 0 0 1 0 1 0 59 56.2 72.2 0 1
Ana30 3 2.5 1.75 1 0 0 0 0 0 0 0 1 0 1 0 61 55.5 68.3 0 1
Ana31 2.75 2.5 2.5 1 0 0 0 0 0 0 0 1 0 1 0 65 62 999 0 1
Ana32 1 1 1.25 0 0 0 1 0 0 0 0 1 0 1 0 64 61.9 71.6 0 1
Ana33 1.25 2 1.75 0 0 0 0 0 0 0 0 1 0 1 0 62 63 71.5 0 1
Ana34 2.25 2.75 2 0 0 0 0 0 0 0 0 0 0 1 0 67 57.2 72 0 1
Ana35 4 4 4 1 0 0 0 0 0 0 0 0 0 1 0 68 62.7 70.5 0 1
Ana36 2.5 3.75 2.5 1 0 0 0 0 0 0 0 0 0 1 0 68 58.3 61.5 0 1
Ana37 1.75 1.75 2 1 0 0 0 0 0 0 0 0 0 1 0 62 50 67.7 0 1
Ana38 3.75 4 2.5 0 0 0 0 0 0 0 0 0 0 1 0 61 57.2 67 0 1
Ana39 2 2 2.75 0 0 0 1 0 0 0 0 0 0 1 0 67 58.3 73.7 0 1
Ana40 2.25 3 3.25 0 0 0 0 0 0 0 0 0 0 1 0 72 76.2 81.5 0 1
Ana41 2.75 3 2.5 1 0 0 0 0 0 0 0 1 0 0 1 64 62.5 73.3 0 1
Ana42 3.5 2.5 3 1 0 0 0 0 0 0 0 0 0 0 1 70 74 76.2 0 1
Ana43 3.25 4.25 4 1 0 0 0 0 0 0 0 0 0 0 1 61 60 70 0 1
Ana44 4 4 4.5 0 0 0 0 0 0 0 0 0 0 0 1 67 63.7 74.2 0 1
Ana45 2.5 2.75 3.75 1 0 0 0 0 0 0 0 0 0 0 1 62 64.7 75.8 0 1
Ana46 3 2 2.5 1 0 0 0 0 0 0 0 0 0 0 1 64 61.7 75.5 0 1
Ana47 2.5 2.75 3 1 0 0 0 0 0 0 0 0 0 0 1 59 54.5 68.7 0 1
Ana48 3.5 3.5 2.75 1 0 0 1 0 0 0 0 0 0 0 1 61 59.5 63.7 0 1
Ana49 5 4.25 4.25 1 0 0 0 0 0 0 0 0 1 0 1 66 57.2 80 0 1
Ana50 2.5 2 2.25 0 0 0 0 0 0 0 0 0 0 0 0 62 62.7 999 0 1
Ana51 3.5 3.25 2.75 1 0 0 0 0 0 0 0 0 0 0 1 63 63.7 72.2 0 1
Ana52 3.5 2.75 2.75 1 0 0 0 0 0 0 0 0 0 0 1 65 57 70 0 1
Ana53 4 3.5 4 1 0 0 0 0 0 0 0 0 0 0 1 77 73 74.5 0 1
Ana54 1.75 3.5 3.25 1 0 0 0 0 0 0 0 0 0 0 1 62 61.2 74.7 0 1
Ana55 3.25 2.75 1.75 1 0 0 0 0 0 0 0 0 0 0 1 67 62.2 999 0 1
Ana56 2 3.25 3.5 1 0 0 0 0 0 0 0 0 0 0 1 64 55.2 70.8 0 1
Ana57 4 4 4.5 1 0 0 0 0 0 0 0 0 0 0 1 72 70.5 999 0 1
Ana58 3.25 4 3.5 0 0 0 0 0 0 0 0 0 0 0 1 75 70.2 75.5 0 1
Ana59 3 3.75 4 1 0 0 0 0 0 0 0 0 0 0 1 68 70.5 70 0 1
Ana60 3.5 3.75 4 1 0 0 0 0 0 0 0 0 0 0 1 68 58.7 72 0 1
Ana61 4 4 3 1 0 0 0 0 0 0 0 1 0 0 1 62 62.5 70 0 1
Ana62 3.5 2.75 3.5 1 0 0 0 0 0 0 0 0 0 0 1 61 58 71 0 1
Ana63 4.25 3.25 3.5 1 0 0 0 0 0 0 0 0 0 0 1 72 66.2 999 0 1
Ana64 4 4.75 4.25 1 0 0 0 0 0 0 0 0 0 0 0 66 58.3 999 0 1
Ana65 3.25 2.25 2.5 1 0 0 0 0 0 0 0 0 0 0 1 75 66.2 999 0 1
Ana66 3.75 3.75 2.5 1 0 0 1 0 0 0 0 0 0 0 1 58 56.2 70.8 0 1
Ana67 3 3 3.5 1 0 0 0 0 0 0 0 0 0 0 1 62 57.5 71.2 0 1
Ana68 3.25 4 3.5 1 0 0 0 0 0 0 0 0 0 0 1 73 72.7 999 0 1
Ana69 3.75 3.75 3.5 1 0 0 1 0 0 0 0 0 0 0 0 68 62.1 71.1 0 1
Ana70 1.25 1.5 1 0 0 0 0 0 0 0 0 0 0 0 0 63 59 60.8 0 1
Ana71 5 4.5 5 1 0 0 0 0 0 0 0 0 0 0 0 72 65.8 58.5 0 1
Ana72 3 3 3.5 0 0 0 0 0 0 0 0 0 0 0 1 72 74 78.5 0 1
Ana73 4 3 3.75 1 0 0 0 0 0 0 0 0 0 0 1 65 53.5 999 0 1
Ana74 2.25 2.25 3 1 0 0 0 0 0 0 0 0 0 0 1 68 66.7 71.5 0 1
Ana75 2.75 3 1.75 1 0 0 1 0 0 0 0 0 0 0 0 61 55.7 65.8 0 1
Ana76 2.25 3.25 3.5 1 0 0 0 0 0 0 0 1 0 0 1 68 64.2 74 0 1
Ana77 2.5 1.75 1.25 0 0 0 1 0 0 0 0 0 0 0 1 69 63.3 68.9 0 1
Ana78 2.5 4.25 2.75 0 0 0 1 0 0 0 0 0 0 0 0 67 61.9 65.7 0 1
Ana79 3.75 3.75 3.25 1 0 0 0 0 0 0 0 1 0 0 0 68 64.5 70 0 1
Ana80 2.25 3.25 3 1 0 0 0 0 0 0 0 0 0 0 0 67 61.7 76 0 1
Ana81 2.5 3 2.25 1 0 0 0 0 0 0 0 0 0 0 0 70 75.5 80 0 1
Ana82 1.5 1.75 1.75 1 0 0 0 0 0 0 0 0 0 0 0 60 51 61.2 0 1
Ana83 3.5 2.75 3 0 0 0 1 0 0 0 0 0 0 0 0 71 58.8 65.4 0 1
Ana84 4 4 4 1 0 0 1 0 0 0 0 0 0 0 0 67 64.3 70 0 1
Ana85 2.5 2.5 2.5 1 0 0 0 0 0 0 0 0 0 0 0 58 59 66.5 0 1
Ana86 3 4.25 3.5 1 0 0 0 0 0 0 0 0 0 0 1 67 70 72.5 0 1
Ana87 2.75 3.25 4 1 0 0 0 0 0 0 0 0 0 0 0 58 52.2 62.2 0 1
Ana88 3.75 2.5 2 0 1 0 0 0 0 0 0 1 0 0 1 60 63.8 73.7 0 1
Ana89 4 3 3.5 0 1 0 0 0 0 0 0 1 0 0 1 78 71.9 70.2 0 1
Ana90 2.5 3.5 3.25 0 1 0 0 0 0 0 0 1 0 0 1 58 65.6 66.7 0 1
Ana91 1.25 2.75 3.25 0 1 0 0 0 0 0 0 1 0 0 1 63 56.1 66.7 0 1
Ana92 3.75 3 3.25 0 1 0 0 0 0 0 0 1 0 0 1 74 63.1 63.5 0 1
Ana93 4.25 4 3.75 0 1 0 0 0 0 0 0 1 0 0 1 77 67.4 77.5 0 1
Ana94 2.75 4 3.75 0 1 0 0 0 0 0 0 1 0 0 1 84 77.8 80.5 0 1
Ana95 2 2.75 3.75 0 1 0 0 0 0 0 0 1 0 0 1 53 63 59.5 0 1
Ana96 3 4.5 3.5 0 1 0 0 0 0 0 0 1 0 0 1 77 73 84.5 0 1
Ana97 2.5 3 2.5 0 1 0 0 0 0 0 0 1 0 0 1 63 60 66.5 0 1
Ana98 3 4 3.5 0 1 0 0 0 0 0 0 1 0 0 1 64 52.5 67.5 0 1
Ana99 3.5 2.75 3.25 0 1 0 0 0 0 0 0 0 1 0 1 61 52.7 65.2 0 1
Ana100 3 3 2.75 0 1 0 0 0 0 0 0 1 0 0 1 63 66.1 74.2 0 1
Ana101 3.75 3.25 4.25 0 1 0 0 0 0 0 0 1 0 0 1 67 62.1 72.2 0 1
Ana102 2.25 3.25 3 0 0 0 0 0 1 0 0 1 0 0 0 59 63.9 62.6 0 1
Ana103 4.25 3.5 3.5 0 1 0 0 0 0 0 0 1 0 0 1 66 64.9 71 0 1
Ana104 3.25 4.25 4.25 0 1 0 0 0 0 0 0 1 0 0 1 73 66.3 67.7 0 1
Ana105 2.25 2.5 2 0 0 0 0 0 0 1 0 1 0 0 1 55 57.2 67.8 0 1
Ana106 2.5 2 2 0 1 0 0 0 0 0 0 1 0 0 1 62 61.7 60.5 0 1
Ana107 2.5 2.5 3.25 1 0 0 0 0 1 0 0 0 0 0 1 60 60 52.1 0 1
Ana108 3.25 2 2.5 0 1 0 0 0 0 0 0 1 0 0 1 68 62.5 72.2 0 1
Ana109 3.25 3 3 1 0 1 0 0 0 0 0 0 0 0 1 80 77.7 75.2 0 1
Ana110 1.25 2 1.75 1 0 0 0 1 0 0 0 0 0 0 1 76 80.4 78.7 0 1
Ana111 3.75 4.75 3.75 0 0 1 0 0 0 0 0 1 0 0 0 62 57 68.5 0 1
Ana112 4 4 4 1 0 0 0 0 0 1 0 1 0 0 1 66 68.2 70.3 0 1
Ana113 3.5 2.5 2.5 1 0 0 0 0 1 0 0 0 1 0 1 60 66 67.3 0 1
Ana114 3.25 3.5 4 0 0 1 0 0 0 0 0 0 0 0 1 70 64.7 76 0 1
Ana115 3.75 3.75 4.5 0 0 1 0 0 0 0 0 1 0 0 1 61 55.5 62.2 0 1
Ana116 3 3 4 1 0 1 0 0 0 0 0 1 0 0 1 74 67.7 67.5 0 1
Ana117 3.5 2.5 2 1 0 0 0 1 0 0 0 1 0 0 1 76 78.1 77.5 0 1
Ana118 3.75 3.75 1.25 1 0 1 0 0 0 0 0 0 1 0 0 62 54.3 69.2 0 1
Ana119 4.5 4.75 4 1 0 0 0 0 1 0 0 1 0 0 1 61 60 65.4 0 1
Ana120 3 3 1.5 1 0 0 0 0 1 0 0 1 0 0 0 63 58.4 67.7 0 1
Ana121 2.75 3.75 4 0 0 0 0 0 1 0 0 1 0 0 1 76 74.6 70.3 0 1
Ana122 4 4 3.5 1 0 0 0 0 1 0 0 1 0 0 1 63 66.6 69.2 0 1
Ana123 1 1.5 1.75 1 0 0 0 0 1 0 0 0 0 0 1 62 60.5 59.7 0 1
Ana124 4.25 4.75 4 1 0 0 0 0 1 0 0 1 0 0 1 58 61.6 68.5 0 1
Ana125 3 2.75 3.5 1 0 0 0 0 0 0 0 0 0 0 1 63 68 75.8 0 1
Ana126 3.25 3.5 3.5 1 0 0 0 0 1 0 0 0 0 0 1 69 61.6 63.7 0 1
Ana127 2.5 4 2.75 1 0 0 0 0 1 0 0 1 0 0 1 61 60.5 67.9 0 1
Ana128 2.75 2.75 3.5 1 0 0 0 0 1 0 0 0 0 0 1 61 54.1 53.4 0 1
Ana129 2.5 1.75 1.75 1 0 0 0 0 1 0 0 0 0 0 1 62 59.2 68.6 0 1
Ana130 3 3.75 3.25 1 0 0 0 0 0 0 0 0 0 0 1 70 61.2 55 0 1
Ana131 1.5 2.25 2.5 1 0 0 0 0 1 0 0 1 0 0 1 61 65.6 70.7 0 1
Ana132 4.25 3.5 3 1 0 0 0 0 1 0 0 0 0 0 1 72 67.1 75.9 0 1
Ana133 2.25 3.75 1.75 1 0 0 0 0 1 0 0 0 0 0 1 61 63 72 0 1
Ana134 4.25 4 3.25 0 0 0 0 0 0 1 0 0 1 0 1 62 60.2 70.3 0 1
Ana135 3.75 3.25 2.5 1 0 0 0 0 0 1 0 0 0 0 1 62 67.5 73.3 0 1
Ana136 2.5 2.75 4 1 0 0 0 0 0 1 0 1 0 0 1 57 60.8 69.7 0 1
Ana137 3.25 2.5 3.75 1 0 0 0 0 0 1 0 0 0 0 1 61 59.3 71.4 0 1
Ana138 1.5 1.5 1.75 1 0 0 0 0 1 0 0 0 0 0 0 60 62.2 67.3 0 1
Ana139 3.25 2.5 3 0 0 0 0 0 0 1 0 0 1 0 1 59 60.9 67.2 0 1
Ana140 2.25 2.5 2.75 1 0 0 0 0 0 1 0 1 0 0 1 56 53.3 62.2 0 1
Ana141 3 2.5 2.75 0 0 0 0 0 0 1 0 1 0 0 1 62 61.8 65.8 0 1
Ana142 3.75 3.5 3.5 1 0 0 0 0 1 0 0 0 0 0 0 71 63.9 74.8 0 1
Ana143 3 2.75 2.5 1 0 0 0 0 1 0 0 1 0 0 1 59 62.1 70.2 0 1
Ana144 3 2.5 2.5 1 0 0 0 0 1 0 0 1 0 0 1 58 61.6 65 0 1
Ana145 3.5 3.75 3.5 1 0 0 0 0 1 0 0 0 0 0 1 76 76.6 75 0 1
Ana146 3.5 3.25 3.5 1 0 0 0 0 1 0 0 1 0 0 1 62 60.9 72.7 0 1
Ana147 2.25 2.25 3.75 1 0 0 0 1 0 0 0 1 0 0 1 63 66.2 74.3 0 1
Ana148 4.25 3 2.25 1 0 0 0 1 0 0 0 1 0 0 1 67 72.4 79.7 0 1
Ana149 1.75 2.25 2 1 0 0 0 0 1 0 0 0 0 0 1 65 64.3 75.4 0 1
Ana150 3 3 2.25 1 0 0 0 1 0 0 0 1 0 0 1 62 66.9 63.3 0 1
Ana151 3.75 2 2.5 1 0 0 0 0 1 0 0 0 0 0 0 64 63.6 65.4 0 1
Ana152 3 4.75 4.25 1 0 0 0 0 0 1 0 1 0 0 1 64 65.2 70.2 0 1
Ana153 3.5 4 4 1 0 0 0 0 0 1 0 0 0 0 1 64 68.2 69.1 0 1
Ana154 2.5 1.75 2 1 0 0 0 0 1 0 0 0 0 0 0 67 66.9 67 0 1
Ana155 3 1.25 2 1 0 0 0 0 1 0 0 0 0 0 0 65 62.2 68.1 0 1
Ana156 3.75 4.5 4.25 1 0 1 0 0 0 0 0 0 0 0 1 65 63.7 73.3 0 1
Ana157 3.5 2.5 1.75 1 0 0 0 0 1 0 0 0 0 0 0 58 59.9 67.6 0 1
Ana158 4.25 1.5 4 1 0 0 0 0 0 1 0 1 0 0 1 63 64.7 999 0 1
Ana159 2 2.5 2.25 1 0 0 0 0 1 0 0 1 0 0 1 67 66.6 67.1 0 1
Ana160 4 3.25 4.25 1 0 0 0 0 0 1 0 0 0 0 1 66 65.6 65.1 0 1
Ana161 4 3.5 3 1 0 0 0 1 0 0 0 1 0 0 1 81 80.2 79.1 0 1
Ana162 2.5 3.5 2.75 0 0 0 0 1 0 0 0 0 0 0 1 65 68.1 67 0 1
Ana163 3 3.75 2.75 0 0 0 0 1 0 0 0 0 0 0 1 62 66.7 70.5 0 1
Ana164 2 2.25 1.25 1 0 1 0 0 0 0 0 1 0 0 1 60 57.6 64.2 0 1
Ana165 4 2.5 4 1 0 1 0 0 0 0 0 0 0 0 0 70 70.1 63 0 1
Ana166 3 3 2.5 1 0 0 0 1 0 0 0 0 0 0 1 71 74.5 71.1 0 1
Ana167 3.5 3.5 2.75 1 0 0 0 1 0 0 0 1 0 0 1 61 63.2 68.3 0 1
Ana168 1.75 1.5 1.25 1 0 0 0 1 0 0 0 1 0 0 1 62 66.8 68 0 1
Ana169 2 4 2.5 1 0 0 0 1 0 0 0 0 0 0 1 69 66.7 70.5 0 1
Ana170 3.75 3.5 2.25 1 0 0 0 0 1 0 0 1 0 0 1 61 60.8 71.2 0 1
Ana171 3.25 3.75 4 1 0 0 0 0 0 1 0 0 0 0 1 69 70.6 75.4 0 1
Ana172 3.5 2.5 2 1 0 0 0 1 0 0 0 0 0 0 1 74 74.1 77.7 0 1
Ana173 3 1.5 2.25 1 0 0 0 0 1 0 0 1 0 0 1 55 60.2 65.9 0 1
Ana174 1.75 2.5 2.75 1 0 0 0 0 0 1 0 1 0 0 1 59 60.8 68.8 0 1
Ana175 2.5 3.5 2.5 0 0 0 0 1 0 0 0 0 0 0 0 70 75.1 66 0 1
Ana176 1.5 2.5 3.25 1 0 0 0 0 1 0 0 0 0 0 1 61 58.7 67.8 0 1
Ana177 3.25 3.25 3.25 1 0 0 0 0 0 0 0 0 0 0 1 70 68.5 77.5 0 1
Ana178 1.75 2.75 3.5 1 0 0 0 0 1 0 0 0 0 0 0 67 999 58.1 0 1
Ana179 1.75 3.5 3 1 0 0 0 0 1 0 0 1 0 0 0 61 63.2 72.7 0 1
Ana180 3 2.5 3.25 1 0 0 0 0 1 0 0 0 0 0 1 70 67.5 73.2 0 1
Ana181 2.75 2.5 3.25 1 0 0 0 0 1 0 0 1 0 0 1 64 52.4 42.4 0 1
Ana182 3 4 4.25 1 0 0 0 1 0 0 0 0 0 0 1 67 73.3 73 0 1
Ana183 2.75 4 4 0 0 1 0 0 0 0 0 0 0 0 1 68 999 73 0 1
Ana184 3 3.75 2.75 1 0 0 0 0 0 1 0 0 0 0 1 65 67.8 70 0 1
Ana185 3.25 2.75 3.75 0 0 0 0 0 0 1 0 1 0 0 0 61 56.7 66.7 0 1
Ana186 2.75 3.25 2.25 1 0 0 0 0 0 1 0 0 0 0 1 61 66.6 67.7 0 1
Ana187 4 4.5 4.25 1 0 0 0 0 0 1 0 0 0 0 0 57 54.5 50.8 0 1
Ana188 4 3.5 2.75 1 0 0 0 0 0 1 0 1 0 0 1 61 59.2 61.5 0 1
Ana189 3.5 2 3.25 1 0 1 0 0 0 0 0 1 0 0 0 66 63.7 77.2 0 1
Ana190 2.75 3.5 3.75 0 0 0 0 0 0 0 0 0 0 0 0 66 72.2 76.7 0 1
Ana191 2.5 2.75 2 1 0 0 0 1 0 0 0 1 0 0 1 59 62.5 75.2 0 1
Ana192 2.75 3 4 1 0 0 0 1 0 0 0 0 0 0 1 65 68.7 76.2 0 1
Ana193 3 2.5 2.75 1 0 0 0 1 0 0 0 1 0 0 0 66 66.7 77.2 0 1
Ana194 4 3.75 2.5 1 0 0 0 0 0 1 0 0 1 0 1 66 62.2 62.1 0 1
Ana195 1.75 1.25 2.5 1 0 0 0 0 1 0 0 1 0 0 1 60 60.8 53.4 0 1
Ana196 2.75 2.25 1.5 1 0 0 0 0 1 0 0 1 0 0 1 63 58.3 61.2 0 1
Ana197 3.25 3.75 4 0 0 0 1 0 0 0 0 0 0 0 1 66 64 72.1 0 1
Ana198 3.25 2.75 3.5 1 0 0 1 0 0 0 0 0 0 0 0 75 67.1 68.9 0 1
Ana199 2.5 1.25 1.75 1 0 0 0 0 1 0 0 1 0 0 1 52 53.2 54.7 0 1
Ana200 2 3.25 3 1 0 0 0 0 1 0 0 1 0 0 1 56 61.5 65.2 0 1
Ana201 3.25 2.75 3.25 1 0 0 0 0 1 0 0 0 0 0 0 64 66 67.7 0 1
Ana202 1.75 1.5 1.25 0 0 0 0 0 1 0 0 1 0 0 1 60 66 67.8 0 1
Ana203 4 3.5 3.75 1 0 0 0 0 1 0 0 0 0 0 1 61 64 73.5 0 1
Ana204 4.5 4.5 5 1 0 0 0 0 1 0 0 0 0 0 1 70 64.1 74.2 0 1
Ana205 3.75 3.25 4 1 0 0 0 0 1 0 0 0 0 0 0 63 55.2 49.5 0 1
Ana206 3.25 3.25 3.25 1 0 0 0 0 0 1 0 0 0 0 1 62 67.8 76.2 0 1
Ana207 2.5 3.25 4.25 1 0 0 0 0 0 1 0 1 0 0 1 64 68.2 75.2 0 1
Ana208 2.75 2.75 3.25 0 0 1 0 0 0 0 0 0 0 0 1 75 74.4 76.5 0 1
Ana209 3.25 3.25 3.5 1 0 1 0 0 0 0 0 0 0 0 0 75 63.6 999 0 1
Ana210 3.75 3.25 3.5 0 0 0 0 1 0 0 0 1 0 0 0 62 63.1 71 0 1
Ana211 3.75 3 3.75 0 0 0 0 0 0 1 0 0 0 0 0 61 67.2 68.8 0 1
Ana212 4 3.25 4.25 1 0 0 0 0 0 1 0 0 0 0 0 62 56.6 74.8 0 1
Ana213 3 4 3 0 0 0 0 0 0 1 0 0 0 0 0 53 60.2 999 0 1
Ana214 1.75 1.75 1.75 0 0 0 0 0 0 0 0 0 0 0 0 64 61 70 0 1
Ana215 3.25 3.25 3.75 0 0 0 0 0 0 0 0 0 0 0 1 65 68 71.5 0 1
Ana216 2.5 3.5 2.25 0 0 0 0 0 0 0 0 0 0 0 0 71 75.8 75.2 0 1
Ana217 2.5 4.75 4.25 1 0 0 1 0 0 0 0 0 0 0 0 74 70.7 68.9 0 1
Ana218 3.5 3.25 3.5 1 0 0 0 0 0 0 0 0 0 0 0 76 76.7 84.2 0 1
Ana219 2.5 3 3 1 0 0 0 0 0 0 1 1 0 0 1 56 55.5 61.2 0 1
Ana220 3.75 2.5 3.5 1 0 0 0 0 0 0 1 0 1 0 1 55 63.8 68.7 0 1
Ana221 2.75 3.25 2.5 0 0 0 0 0 0 0 1 0 0 0 0 58 56.8 63.8 0 1
Ana222 2.5 2.75 3 0 1 0 0 0 0 0 0 1 0 0 1 64 67.1 74 0 1
Ana223 1.25 1.75 999 0 1 0 0 0 0 0 0 1 0 1 0 60 49.4 999 1 2
Ana224 3 3.5 999 0 1 0 0 0 0 0 0 1 0 1 0 71 77.9 80.8 0 1
Ana225 3.75 3.25 999 1 0 0 0 1 0 0 0 1 0 1 0 64 58.3 66 0 1
Ana226 4 3.75 999 1 0 0 0 1 0 0 0 1 0 1 0 58 57.3 999 1 2
Ana227 2.25 1.75 999 1 0 0 0 0 1 0 0 1 0 1 0 60 55.1 999 1 2
Ana228 4.25 999 3.25 1 0 0 0 1 0 0 0 1 0 1 0 59 62.1 65.2 0 1
Ana229 1.5 2 999 1 0 1 0 0 0 0 0 0 1 1 0 56 999 999 1 2
Ana230 4 4.5 999 1 0 1 0 0 0 0 0 1 0 1 0 61 38.7 999 1 2
Ana231 2.5 1.75 999 1 0 1 0 0 0 0 0 1 0 1 0 58 55.2 71.7 0 1
Ana232 2.75 3.75 999 0 0 1 0 0 0 0 0 0 1 1 0 58 41.6 999 1 2
Ana233 2.75 3 999 1 0 0 0 1 0 0 0 1 0 1 0 57 56 999 1 2
Ana234 2.75 2 999 0 0 1 0 0 0 0 0 1 0 1 0 60 47.9 61 0 1
Ana235 2 2 999 0 0 0 0 0 1 0 0 1 0 1 0 59 56.9 62.8 0 1
Ana236 3.75 3.5 999 1 0 0 0 0 1 0 0 1 0 1 0 59 57.1 999 1 2
Ana237 2.75 3.5 999 0 0 0 0 1 0 0 0 1 0 1 0 60 999 999 1 2
Ana238 3.25 2.75 999 1 0 0 0 1 0 0 0 1 0 1 0 54 43.5 999 1 2
Ana239 2.25 3 999 1 0 0 0 1 0 0 0 0 0 1 0 65 999 999 1 2
Ana240 1.25 3 999 0 0 1 0 0 0 0 0 1 0 1 0 61 999 999 1 2
Ana241 4 3 999 0 0 1 0 0 0 0 0 1 0 1 0 58 999 999 1 2
Ana242 3 2.75 999 1 0 0 0 0 0 1 0 0 0 1 0 65 43.8 999 1 2
Ana243 3 3 999 0 0 0 0 0 0 0 0 0 0 1 0 63 57.7 999 1 2
Ana244 2.25 2 999 0 0 0 1 0 0 0 0 0 1 1 0 62 49.5 999 1 2
Ana245 2 3 999 0 0 0 1 0 0 0 0 0 0 1 0 60 999 999 1 2
Ana246 2.25 999 4.5 1 0 0 0 0 0 0 0 0 0 1 0 65 57.7 66.2 0 1
Ana247 3 3 999 1 0 0 0 0 0 0 0 1 0 1 0 58 50.2 999 1 2
Ana248 3.25 2.75 999 1 0 0 0 0 0 0 0 0 0 1 0 67 64.7 75.8 0 1
Ana249 2.25 2 999 1 0 0 0 1 0 0 0 1 0 1 0 62 62.2 999 1 2
Ana250 2.5 2 999 1 0 0 1 0 0 0 0 0 0 1 0 57 53.8 999 1 2
Ana251 3.75 999 4.25 1 0 0 0 0 0 0 0 1 0 1 0 61 55.8 65 0 1
Ana252 4 999 3.5 1 0 0 0 0 0 0 0 0 0 1 0 63 50.8 63.3 0 1
Ana253 3.5 2.5 999 1 0 0 0 0 0 0 0 1 0 1 0 65 999 999 1 2
Ana254 2.25 999 1.5 0 0 0 0 0 0 0 0 0 0 1 0 65 57.7 66.2 0 1
Ana255 2 1.5 999 0 0 0 0 0 0 0 0 0 0 1 0 62 52.7 999 1 2
Ana256 3 3.25 999 0 0 0 1 0 0 0 0 0 0 1 0 58 48.6 999 1 2
Ana257 3 2.5 999 1 0 0 1 0 0 0 0 1 0 1 0 58 46 999 1 2
Ana258 4 999 4.25 1 0 0 0 0 0 0 0 0 0 1 0 67 61.7 68.7 0 1
Ana259 1.75 2.5 999 1 0 1 0 0 0 0 0 0 0 1 0 70 999 63.7 0 1
Ana260 2.75 4 999 1 0 1 0 0 0 0 0 1 0 1 0 60 50.9 999 1 2
Ana261 2.75 2.25 999 1 0 0 0 0 0 0 0 0 0 1 0 63 47.2 999 1 2
Ana262 3.25 3 999 0 0 0 1 0 0 0 0 0 0 1 0 71 999 999 1 2
Ana263 999 2.5 2 1 0 0 0 0 0 0 0 0 1 1 0 61 57.7 75 0 1
Ana264 2 999 1.75 1 0 0 0 0 0 0 0 0 0 1 0 62 51.5 999 0 1
Ana265 4.25 999 4 1 0 0 1 0 0 0 0 0 0 0 1 69 64 70.3 0 1
Ana266 999 3.75 3.75 1 0 0 0 0 0 0 0 0 0 0 1 65 69.2 75 0 1
Ana267 4.75 999 4 1 0 0 1 0 0 0 0 0 0 0 1 77 74.3 72.5 0 1
Ana268 4 999 4 1 0 0 1 0 0 0 0 0 0 0 1 59 56.2 61.7 0 1
Ana269 2 1.5 999 1 0 0 1 0 0 0 0 0 0 0 0 80 69.8 78.2 0 1
Ana270 2.25 2 999 0 0 0 1 0 0 0 0 0 0 0 1 59 51 999 1 2
Ana271 3.25 999 3.5 1 0 0 0 0 0 0 0 0 0 0 1 69 61.7 71.5 0 1
Ana272 2.25 2 999 0 0 0 0 0 0 0 0 0 0 0 1 57 58.3 999 0 1
Ana273 2.5 3.5 999 0 0 0 0 0 0 0 0 0 0 0 0 59 999 999 1 2
Ana274 2.5 2.25 999 1 0 0 1 0 0 0 0 0 0 0 1 62 53.8 63.7 0 1
Ana275 3.25 1.75 999 1 0 0 0 0 0 0 0 1 0 0 1 65 61.7 64.7 0 1
Ana276 3.25 999 3 0 0 0 0 0 0 0 0 0 0 0 0 68 64.5 70.2 0 1
Ana277 3 3.25 999 1 0 0 0 0 0 0 0 0 0 0 1 67 999 75.2 0 1
Ana278 3.5 2.5 999 1 0 0 0 0 0 0 0 1 0 0 1 60 52 67.5 0 1
Ana279 3.25 999 4.5 0 0 0 0 0 0 0 0 0 0 0 1 65 51.2 50 0 1
Ana280 3.5 2 999 0 0 0 1 0 0 0 0 0 0 0 1 61 61.7 69.5 0 1
Ana281 3.75 3.75 999 1 0 0 1 0 0 0 0 0 1 0 0 65 999 999 1 2
Ana282 2.75 999 2.75 1 0 0 1 0 0 0 0 1 0 0 1 62 55.7 71.1 0 1
Ana283 999 2.75 2.5 0 0 0 1 0 0 0 0 0 0 0 0 71 65.5 71.6 0 1
Ana284 1.75 2 999 0 0 0 1 0 0 0 0 1 0 0 1 64 57.9 65.3 0 1
Ana285 3.5 3.5 999 1 0 0 1 0 0 0 0 1 0 0 1 65 62.1 71.1 0 1
Ana286 2.25 1.5 999 0 0 0 0 0 0 0 0 0 0 0 0 71 60.2 999 0 1
Ana287 2 2.5 999 1 0 0 0 0 0 0 0 0 0 0 0 61 53.3 999 0 1
Ana288 4.75 999 5 1 0 0 1 0 0 0 0 0 0 0 0 70 60.8 66.3 0 1
Ana289 2.5 2 999 0 0 0 1 0 0 0 0 1 0 0 0 60 46.4 999 1 2
Ana290 3.25 999 3.75 1 0 0 1 0 0 0 0 0 0 0 1 70 67.9 67.1 0 1
Ana291 3 3 999 1 0 0 0 0 0 0 0 0 0 0 0 68 66.2 57.5 0 1
Ana292 2.5 2.5 999 1 0 0 1 0 0 0 0 0 0 0 1 65 999 999 1 2
Ana293 2.75 3 999 1 0 0 0 0 0 0 0 0 0 0 0 66 64.2 999 0 1
Ana294 1 1 999 0 0 0 0 0 0 0 0 0 0 0 0 63 44.2 999 1 2
Ana295 3 999 4 1 0 0 0 0 0 0 0 0 0 0 0 72 71.5 70 0 1
Ana296 2.75 999 4.25 1 0 0 0 0 0 0 0 0 0 0 1 71 69.2 78.5 0 1
Ana297 2 2.75 999 0 1 0 0 0 0 0 0 1 0 0 1 59 48.2 999 1 2
Ana298 3.75 4.75 999 0 1 0 0 0 0 0 0 1 0 0 1 67 67.2 70.8 0 1
Ana299 3 999 2.25 0 1 0 0 0 0 0 0 1 0 0 1 62 54.4 67 0 1
Ana300 3.25 3.25 999 0 1 0 0 0 0 0 0 1 0 0 1 61 58.3 71.2 0 1
Ana301 4.25 4.5 999 0 1 0 0 0 0 0 0 1 0 0 1 54 43.4 999 1 2
Ana302 3.25 2.75 999 0 1 0 0 0 0 0 0 1 0 0 0 57 53.8 999 0 1
Ana303 3.5 3.25 999 0 1 0 0 0 0 0 0 1 0 0 1 71 67.2 70.8 0 1
Ana304 3 3.5 999 0 1 0 0 0 0 0 0 1 0 0 1 54 50.7 999 1 2
Ana305 2.75 999 2 0 1 0 0 0 0 0 0 1 0 0 1 77 72.7 73.5 0 1
Ana306 999 2 1.25 0 1 0 0 0 0 0 0 1 0 0 1 64 60.4 72.7 0 1
Ana307 3.75 999 3.5 0 1 0 0 0 0 0 0 1 0 0 1 81 70.5 77 0 1
Ana308 3.25 3.75 999 0 1 0 0 0 0 0 0 1 0 0 1 56 51.3 999 1 2
Ana309 3.75 2.75 999 1 0 0 0 0 0 0 0 1 0 0 1 58 60.4 999 1 2
Ana310 3 2.25 999 0 1 0 0 0 0 0 0 1 0 0 1 52 49.8 999 1 2
Ana311 3 4 999 0 1 0 0 0 0 0 0 1 0 0 1 74 73.7 76.5 0 1
Ana312 2.75 3.5 999 0 1 0 0 0 0 0 0 1 0 0 1 68 64.6 72 0 1
Ana313 3.75 3.5 999 1 0 0 0 0 1 0 0 1 0 0 1 59 57.1 64.4 0 1
Ana314 3.5 1.75 999 1 0 0 0 0 1 0 0 1 0 0 1 55 56.8 63.5 0 1
Ana315 3 3 999 0 0 1 0 0 0 0 0 1 0 0 1 62 46.9 999 1 2
Ana316 3 3 999 0 0 1 0 0 0 0 0 1 0 0 1 65 59.3 999 1 2
Ana317 3.25 3.25 999 0 1 0 0 0 0 0 0 1 0 0 1 55 54.6 999 1 2
Ana318 2.75 3 999 1 0 0 0 0 1 0 0 0 0 0 1 67 59.7 63.4 0 1
Ana319 2.5 1.75 999 1 0 0 0 0 1 0 0 0 0 0 1 58 60.2 66.8 0 1
Ana320 3.75 4 999 1 0 1 0 0 0 0 0 0 0 0 0 55 41.3 999 1 2
Ana321 3.5 3.5 999 0 1 0 0 0 0 0 0 1 0 0 0 80 69.3 74.2 0 1
Ana322 1.25 3.25 999 0 0 1 0 0 0 0 0 1 0 0 1 62 62.3 68.5 0 1
Ana323 3 3.5 999 1 0 0 0 0 1 0 0 1 0 0 1 61 60.9 67.9 0 1
Ana324 999 3.75 4 1 0 0 1 0 0 0 0 0 0 0 1 65 999 66.8 0 1
Ana325 3.75 3.75 999 0 0 0 1 0 0 0 0 0 0 0 1 70 55 999 1 2
Ana326 3.25 3.25 999 1 0 0 0 0 1 0 0 1 0 0 1 62 67.2 73 0 1
Ana327 3.5 3.75 999 1 0 0 0 0 1 0 0 0 0 0 1 63 59 70.2 0 1
Ana328 4.25 999 2.75 0 0 1 0 0 0 0 0 1 0 0 1 62 56.2 60 0 1
Ana329 1.75 2.5 999 1 0 0 0 0 0 1 0 0 1 0 1 53 51.1 999 1 2
Ana330 3.25 999 3.75 1 0 0 0 0 1 0 0 0 0 0 1 76 74.5 72.4 0 1
Ana331 4.5 999 4 1 0 1 0 0 0 0 0 1 0 0 0 74 69.3 999 0 1
Ana332 2.5 2.25 999 1 0 0 0 0 1 0 0 1 0 0 1 56 55.2 57.1 0 1
Ana333 3.25 3.5 999 0 0 0 0 0 1 0 0 0 1 0 1 69 66.6 68.3 0 1
Ana334 2.25 2.25 999 0 0 0 0 1 0 0 0 1 0 0 1 62 57.6 999 1 2
Ana335 2.5 2.5 999 1 0 0 0 0 0 1 0 1 0 0 1 56 53.4 999 1 2
Ana336 3.25 2.5 999 0 0 0 0 0 0 1 0 1 0 0 1 54 43.8 999 1 2
Ana337 4.25 5 999 1 0 0 0 1 0 0 0 0 1 0 1 74 68.7 75.5 0 1
Ana338 3 2 999 0 0 1 0 0 0 0 0 0 0 0 1 56 999 999 1 2
Ana339 4.75 4.25 999 1 0 1 0 0 0 0 0 0 0 0 0 59 56.8 999 1 2
Ana340 4.5 3.5 999 1 0 0 0 1 0 0 0 1 0 0 1 72 75.8 71.6 0 1
Ana341 2.75 3.75 999 0 0 1 0 0 0 0 0 1 0 0 1 59 44.7 999 1 2
Ana342 2.5 999 2.5 1 0 0 0 1 0 0 0 0 0 0 1 70 68.1 67.5 0 1
Ana343 3.25 1.75 999 1 0 1 0 0 0 0 0 0 0 0 1 58 52.6 69 0 1
Ana344 2.75 999 3.75 0 0 0 0 0 0 1 0 1 0 0 1 59 53.7 70.1 0 1
Ana345 2.5 3.5 999 1 0 1 0 0 0 0 0 0 1 0 1 62 61.8 70.8 0 1
Ana346 3.5 4.25 999 0 0 1 0 0 0 0 0 1 0 0 1 59 48.7 999 1 2
Ana347 3.75 3.75 999 0 0 1 0 0 0 0 0 1 0 0 1 64 53.5 999 0 1
Ana348 2 999 2.5 1 0 1 0 0 0 0 0 0 0 0 1 66 999 76.2 0 1
Ana349 2.5 4.25 999 1 0 1 0 0 0 0 0 0 0 0 1 53 51 999 1 2
Ana350 3 3 999 0 0 0 0 1 0 0 0 0 1 0 1 68 64.7 65.2 0 1
Ana351 3.75 3.25 999 1 0 0 0 0 0 0 0 0 0 0 1 65 57 999 1 2
Ana352 2.5 2.25 999 1 0 1 0 0 0 0 0 1 0 0 1 61 50.8 999 1 2
Ana353 3.5 999 3.5 1 0 0 0 0 1 0 0 0 0 0 1 67 70.2 74.2 0 1
Ana354 2 2 999 1 0 0 0 1 0 0 0 1 0 0 1 62 70.1 69.2 0 1
Ana355 2.25 1.75 999 1 0 0 0 0 0 1 0 0 0 0 0 63 999 999 1 2
Ana356 2.25 3.5 999 1 0 1 0 0 0 0 0 1 0 0 1 59 51.8 71 0 1
Ana357 2.5 2.25 999 1 0 1 0 0 0 0 0 1 0 0 1 61 58.6 65.5 0 1
Ana358 2.75 2.75 999 1 0 0 0 0 1 0 0 0 0 0 1 56 42.3 999 1 2
Ana359 2.5 3.5 999 0 0 0 0 1 0 0 0 1 0 0 1 63 65.3 69.5 0 1
Ana360 3 999 3.5 1 0 0 0 0 1 0 0 1 0 0 0 62 60 56.7 0 1
Ana361 2.5 3 999 0 0 0 0 0 0 1 0 1 0 0 0 59 62.7 66 0 1
Ana362 2 2.5 999 0 0 0 0 0 0 1 0 1 0 0 0 61 61.5 74.8 0 1
Ana363 4 4.25 999 0 0 0 1 0 0 0 0 0 0 0 0 76 72.9 80 0 1
Ana364 3.25 1.25 999 0 0 1 0 0 0 0 0 1 0 0 1 57 43.7 999 1 2
Ana365 3 999 1.75 1 0 0 0 0 1 0 0 0 0 0 0 56 59.3 63.3 0 1
Ana366 3 999 2.75 1 0 0 0 0 0 1 0 1 0 0 1 67 72.7 72 0 1
Ana367 4.25 4 999 1 0 0 0 0 1 0 0 0 0 0 1 74 74.9 76.7 0 1
Ana368 1.75 2.5 999 1 0 1 0 0 0 0 0 0 0 0 0 59 34.9 999 1 2
Ana369 2.25 3.25 999 1 0 1 0 0 0 0 0 1 0 0 0 57 44.1 999 1 2
Ana370 4 4 999 1 0 0 0 0 1 0 0 0 0 0 1 57 61.2 66.2 0 1
Ana371 2.25 999 2 1 0 0 0 0 1 0 0 1 0 0 1 60 61 68.9 0 1
Ana372 4.25 3.75 999 1 0 0 0 0 1 0 0 1 0 0 1 59 60.3 59.4 0 1
Ana373 2.75 1.75 999 1 0 0 0 0 1 0 0 1 0 0 1 56 59.9 49.9 0 1
Ana374 3 2 999 1 0 1 0 0 0 0 0 0 1 0 0 68 56.5 999 1 2
Ana375 3.5 3.25 999 1 0 0 0 0 1 0 0 0 0 0 0 68 68.3 68.6 0 1
Ana376 3.5 999 4 1 0 0 0 0 0 1 0 0 0 0 0 65 64.7 73.7 0 1
Ana377 3.5 3.5 999 0 0 0 0 1 0 0 0 0 0 0 0 59 999 999 1 2
Ana378 3 2.5 999 0 0 1 0 0 0 0 0 0 0 0 0 73 76.5 77 0 1
Ana379 2.5 3 999 1 0 0 0 1 0 0 0 1 0 0 0 63 999 999 1 2
Ana380 3.25 2.25 999 1 0 1 0 0 0 0 0 0 0 0 1 55 46.3 999 1 2
Ana381 3 2 999 0 0 0 1 0 0 0 0 0 0 0 0 70 61.2 72.1 0 1
Ana382 2.25 1.25 999 1 0 0 1 0 0 0 0 0 0 0 1 66 56 58.9 0 1
Ana383 2.5 2.75 999 0 0 0 0 0 0 0 0 1 0 0 0 62 58 62.7 0 1
Ana384 2.75 3.75 999 0 0 0 1 0 0 0 0 0 0 0 0 62 999 999 1 2
Ana385 1.75 2 999 0 0 0 1 0 0 0 0 0 0 0 0 64 55.2 63.2 0 1
Ana386 2 2.5 999 0 0 0 1 0 0 0 0 0 0 0 0 63 52.1 999 1 2
Ana387 3 3 999 1 0 0 0 0 0 0 1 1 0 0 1 59 59.2 999 1 2
Ana388 3.75 4 999 1 0 0 0 0 0 0 1 1 0 0 1 60 999 999 1 2
Ana389 3.25 4 999 1 0 0 0 0 0 0 1 1 0 0 1 58 55 999 1 2
Ana390 3.25 3 999 1 0 0 0 0 0 0 1 1 0 0 1 55 49.1 999 1 2
Ana391 4 2.25 999 1 0 0 0 0 0 0 1 1 0 0 1 57 999 999 1 2
Ana392 2 2 999 1 0 0 0 0 0 0 1 1 0 0 1 60 61.6 67.5 0 1
Ana393 2.5 2.75 999 1 0 0 0 0 0 0 1 1 0 0 0 57 999 999 1 2
Ana394 2.25 999 3 0 1 0 0 0 0 0 0 1 0 0 1 55 60.8 70.5 0 1
Ana395 2 999 2.5 0 1 0 0 0 0 0 0 1 0 0 1 69 64.9 70 0 1
Ana396 2.25 2.5 999 0 1 0 0 0 0 0 0 1 0 0 0 73 65 68 0 1
Ana397 2 2.5 999 0 1 0 0 0 0 0 0 1 0 0 1 53 54.2 999 1 2
Ana398 4.25 4.25 999 0 1 0 0 0 0 0 0 1 0 0 0 78 69.2 68.7 0 1
Ana399 3.5 3 999 0 1 0 0 0 0 0 0 1 0 0 1 53 53.2 59.7 0 1
Ana400 3 3.5 999 0 1 0 0 0 0 0 0 1 0 0 1 57 60.1 69 1 2
Ana401 4.5 4 999 0 1 0 0 0 0 0 0 1 0 0 1 55 51.2 999 1 2
Ana402 3 3.5 999 0 1 0 0 0 0 0 0 1 0 0 1 54 53.5 59.5 1 2
Ana403 2.75 3.5 999 0 1 0 0 0 0 0 0 1 0 0 1 53 999 999 1 2
Ana404 3.25 3 999 0 1 0 0 0 0 0 0 1 0 0 1 56 55.2 60.5 1 2
Ana405 2.5 3.75 999 0 1 0 0 0 0 0 0 1 0 0 1 65 59.3 70.8 1 2
Ana406 2 1.5 999 0 1 0 0 0 0 0 0 1 0 0 0 64 66 70.8 1 2
Ana407 2.25 2.75 999 0 1 0 0 0 0 0 0 1 0 0 1 77 55.3 999 1 2
Ana408 2.75 3 999 0 1 0 0 0 0 0 0 1 0 0 1 58 58.5 67.2 1 2
Ana409 2.75 2.75 999 0 1 0 0 0 0 0 0 1 0 0 0 62 62.7 62 1 2
Ana410 3.5 2.75 999 0 1 0 0 0 0 0 0 1 0 0 1 78 66.3 61.5 1 2
Ana411 1 3.25 999 0 1 0 0 0 0 0 0 1 0 0 1 63 55.4 999 1 2
Ana412 3.75 4 999 0 1 0 0 0 0 0 0 1 0 0 0 57 54.7 66 1 2
Ana413 2.25 2.5 999 0 1 0 0 0 0 0 0 1 0 0 0 69 60.5 68.3 1 2
Ana414 2.75 3.25 999 0 1 0 0 0 0 0 0 1 0 0 0 57 58.2 64.7 1 2
Ana415 3 2.75 999 1 0 0 0 0 0 0 1 1 0 0 1 60 61.8 64.1 1 2
Ana416 3.5 2.25 999 1 0 0 0 0 0 0 1 1 0 0 0 55 55 59.4 1 2
Ana417 4.25 4.5 999 1 0 0 0 0 0 0 1 1 0 0 1 74 82.4 80.3 1 2
Ana418 4.25 3.5 999 1 0 0 0 0 0 0 1 1 0 0 1 62 67.2 69.1 1 2
Ana419 2.75 1.75 999 1 0 0 0 0 0 0 1 1 0 0 1 58 66.9 66.8 1 2
Ana420 3.25 2.75 999 1 0 0 0 0 0 0 1 1 0 0 1 58 57.5 999 1 2
Ana421 2.75 3 999 0 1 0 0 0 0 0 0 1 0 0 1 74 70.5 70 1 2
Ana422 3.75 3 999 0 1 0 0 0 0 0 0 1 0 0 1 54 58.7 61.2 1 2
Ana423 2 3 999 0 1 0 0 0 0 0 0 1 0 0 1 58 50.3 999 1 2
Ana424 3.75 3.75 999 0 1 0 0 0 0 0 0 1 0 0 1 58 62.6 69.5 1 2
Ana425 1.5 1.5 999 0 1 0 0 0 0 0 0 1 0 0 1 81 73.7 72.5 1 2
Ana426 3 3 999 0 1 0 0 0 0 0 0 1 0 0 1 78 68.1 73 1 2
Ana427 3.25 3.5 999 0 1 0 0 0 0 0 0 1 0 0 1 65 56.7 74.2 1 2
Ana428 1.75 2.25 999 0 1 0 0 0 0 0 0 1 0 0 1 75 61 70.1 1 2
Ana429 2 3 999 1 0 0 0 0 0 0 0 0 0 0 0 76 70 74.7 1 2
Ana430 3.5 2.25 999 0 0 0 0 0 0 0 0 0 0 0 0 69 53.7 71.5 1 2
Ana431 2 2 999 0 0 0 1 0 0 0 0 0 0 0 0 65 60.2 67.6 1 2
Ana432 3 2 999 1 0 0 0 0 0 0 0 0 0 0 0 65 56.2 999 1 2
Ana433 2.5 2 999 0 0 0 0 0 0 0 0 0 0 0 0 61 55.8 64.7 1 2
Ana434 2 2.25 999 0 0 0 0 0 0 0 0 0 0 0 0 68 67.2 67.2 1 2
Ana435 4 3 999 1 0 0 1 0 0 0 0 0 0 0 0 65 60.2 67.9 1 2
Ana436 1.5 2.5 999 0 0 0 0 0 0 0 0 0 0 0 0 66 66.2 68.3 1 2
Ana437 2.5 1.5 999 1 0 0 0 0 0 0 1 1 0 0 0 63 63.5 65.4 1 2
Ana438 2.75 3.5 999 0 0 0 0 0 0 0 0 0 0 0 0 73 65.5 999 1 2
Ana439 4.5 3 999 1 0 0 1 0 0 0 0 0 1 0 0 65 64 72.1 1 2
Ana440 2.25 4 999 0 1 0 0 0 0 0 0 1 0 0 1 77 74 75.5 1 2
Ana441 2.75 2.75 999 0 1 0 0 0 0 0 0 1 0 0 1 56 51 61.5 1 2
Ana442 3.5 3 999 0 1 0 0 0 0 0 0 1 0 0 1 68 67.6 76.2 1 2
Ana443 2.5 3 999 0 1 0 0 0 0 0 0 1 0 0 1 67 65.4 72 1 2
Ana444 4 2.75 999 0 1 0 0 0 0 0 0 1 0 0 1 58 49.1 999 1 2
Ana445 2.75 3.25 999 0 1 0 0 0 0 0 0 1 0 0 1 77 70.2 79 1 2
Ana446 4 4 999 1 0 0 0 1 0 0 0 0 1 0 1 68 82.2 77.2 1 2
Ana447 2 2.75 999 0 1 0 0 0 0 0 0 1 0 0 0 52 60 75 1 2
Ana448 3.25 999 999 1 0 0 1 0 0 0 0 0 0 0 0 999 999 999 1 3
Ana449 2.5 999 999 0 0 0 0 0 0 1 0 1 0 1 0 33 999 999 1 3
Ana450 2.25 999 999 0 1 0 0 0 0 0 0 1 0 1 0 999 999 999 1 3
Ana451 999 3.5 999 0 1 0 0 0 0 0 0 1 0 1 0 58 44.9 999 1 2
Ana452 2.25 999 999 0 1 0 0 0 0 0 0 1 0 1 0 999 999 999 1 3
Ana453 999 3.25 999 0 1 0 0 0 0 0 0 1 0 1 0 66 65.7 70.2 0 1
Ana454 999 4.25 999 0 1 0 0 0 0 0 0 1 0 1 0 53 49.4 999 1 2
Ana455 2.25 999 999 0 1 0 0 0 0 0 0 1 0 1 0 53 999 999 1 3
Ana456 2 999 999 0 1 0 0 0 0 0 0 1 0 1 0 45 999 999 1 3
Ana457 2.25 999 999 0 1 0 0 0 0 0 0 1 0 1 0 36 999 999 1 3
Ana458 2.25 999 999 0 1 0 0 0 0 0 0 1 0 1 0 46 999 999 1 3
Ana459 2 999 999 0 1 0 0 0 0 0 0 1 0 1 0 34 999 999 1 3
Ana460 3.75 999 999 0 1 0 0 0 0 0 0 1 0 1 0 28 999 999 1 3
Ana461 3 999 999 1 0 0 0 0 1 0 0 1 0 1 0 58 999 999 1 3
Ana462 2 999 999 1 0 0 0 1 0 0 0 0 1 1 0 22 999 999 1 3
Ana463 3.25 999 999 0 0 1 0 0 0 0 0 0 0 1 0 999 999 999 1 3
Ana464 4 999 999 0 0 0 0 1 0 0 0 1 0 1 0 61 62.4 62 0 1
Ana465 2.5 999 999 1 0 0 0 1 0 0 0 0 1 1 0 57 999 999 1 3
Ana466 3 999 999 1 0 1 0 0 0 0 0 1 0 1 0 999 999 999 1 3
Ana467 2 999 999 0 0 1 0 0 0 0 0 1 0 1 0 61 999 999 1 2
Ana468 4.25 999 999 1 0 0 0 0 1 0 0 0 1 1 0 999 999 999 1 3
Ana469 2 999 999 1 0 0 0 0 1 0 0 1 0 1 0 999 999 999 1 3
Ana470 2.75 999 999 0 0 0 0 0 1 0 0 1 0 1 0 46 999 999 1 3
Ana471 2.5 999 999 1 0 0 0 0 1 0 0 1 0 1 0 59 55.1 48.8 0 1
Ana472 3.5 999 999 1 0 0 0 0 1 0 0 1 0 1 0 55 999 999 1 3
Ana473 2.75 999 999 1 0 0 0 0 1 0 0 1 0 1 0 54 999 999 1 3
Ana474 1.75 999 999 1 0 0 0 0 1 0 0 1 0 1 0 56 32.2 999 1 2
Ana475 3.5 999 999 1 0 0 0 0 0 1 0 0 1 1 0 60 999 999 1 3
Ana476 2 999 999 1 0 0 0 0 1 0 0 1 0 1 0 47 999 999 1 3
Ana477 3.25 999 999 1 0 0 0 0 1 0 0 0 1 1 0 999 999 999 1 3
Ana478 999 4.25 999 1 0 1 0 0 0 0 0 0 0 1 0 63 65 62.5 0 1
Ana479 2.5 999 999 1 0 1 0 0 0 0 0 1 0 1 0 45 999 999 1 3
Ana480 1.5 999 999 0 0 0 0 1 0 0 0 0 1 1 0 999 999 999 1 3
Ana481 999 999 4 1 0 0 0 1 0 0 0 0 1 1 0 67 62.3 62.3 0 1
Ana482 999 3.25 999 1 0 0 0 0 1 0 0 1 0 1 0 58 55.4 70.2 0 1
Ana483 1.5 999 999 1 0 0 0 0 1 0 0 1 0 1 0 57 999 999 1 3
Ana484 2 999 999 0 0 0 0 0 1 0 0 1 0 1 0 999 999 999 1 3
Ana485 3.25 999 999 0 0 0 0 0 1 0 0 0 1 1 0 61 54.8 999 1 2
Ana486 1.25 999 999 1 0 0 0 0 1 0 0 1 0 1 0 62 59.2 999 1 2
Ana487 2.75 999 999 1 0 0 0 0 1 0 0 0 1 1 0 44 999 999 1 3
Ana488 4 999 999 1 0 0 0 0 1 0 0 0 0 1 0 56 999 999 1 3
Ana489 2.5 999 999 0 0 1 0 0 0 0 0 1 0 1 0 58 999 999 1 3
Ana490 4.25 999 999 1 0 0 0 0 0 1 0 0 0 1 0 55 999 999 1 2
Ana491 2.5 999 999 0 0 1 0 0 0 0 0 1 0 1 0 57 999 999 1 3
Ana492 4 999 999 1 0 0 0 0 0 1 0 1 0 1 0 56 999 999 1 3
Ana493 2.5 999 999 0 0 0 0 0 1 0 0 1 0 1 0 48 999 999 1 3
Ana494 3 999 999 0 0 0 0 1 0 0 0 1 0 1 0 53 999 999 1 3
Ana495 3.5 999 999 0 0 1 0 0 0 0 0 1 0 1 0 65 999 999 1 2
Ana496 3.5 999 999 1 0 1 0 0 0 0 0 0 0 1 0 60 53.4 999 1 2
Ana497 2 999 999 1 0 1 0 0 0 0 0 0 1 1 0 59 999 999 1 3
Ana498 1 999 999 0 0 1 0 0 0 0 0 1 0 1 0 999 999 999 1 3
Ana499 2.75 999 999 1 0 0 0 0 1 0 0 1 0 1 0 49 999 999 1 3
Ana500 2.5 999 999 1 0 0 0 0 1 0 0 1 0 1 0 54 999 999 1 3
Ana501 2 999 999 1 0 0 0 0 1 0 0 0 0 1 0 57 53.3 58.8 0 1
Ana502 3 999 999 1 0 0 0 0 1 0 0 0 0 1 0 999 999 999 1 3
Ana503 1.5 999 999 0 0 0 0 0 1 0 0 1 0 1 0 999 999 999 1 3
Ana504 4 999 999 1 0 0 0 0 0 0 0 1 0 1 0 999 999 999 1 3
Ana505 2.25 999 999 0 0 1 0 0 0 0 0 0 0 1 0 66 40.6 999 1 2
Ana506 2.5 999 999 0 0 0 0 1 0 0 0 1 0 1 0 57 43.7 999 1 2
Ana507 2.75 999 999 0 0 0 0 0 0 1 0 1 0 1 0 60 999 65.6 0 1
Ana508 1 999 999 0 0 0 0 1 0 0 0 1 0 1 0 53 999 999 1 3
Ana509 3.25 999 999 1 0 0 0 1 0 0 0 1 0 1 0 43 999 999 1 3
Ana510 3 999 999 1 0 0 0 1 0 0 0 1 0 1 0 55 999 999 1 3
Ana511 2.5 999 999 1 0 0 0 1 0 0 0 0 1 1 0 50 999 999 1 3
Ana512 2.25 999 999 0 0 0 0 1 0 0 0 0 1 1 0 999 999 999 1 3
Ana513 2.75 999 999 1 0 0 0 1 0 0 0 1 0 1 0 50 999 999 1 3
Ana514 1.75 999 999 1 0 0 0 0 0 1 0 1 0 1 0 52 999 999 1 3
Ana515 999 999 2.75 1 0 0 0 0 0 1 0 1 0 1 0 66 58.3 71.6 0 1
Ana516 3 999 999 1 0 0 0 0 0 0 0 1 0 1 0 999 999 999 1 3
Ana517 999 2.5 999 0 0 1 0 0 0 0 0 0 0 1 0 58 51.3 61.7 0 1
Ana518 3.5 999 999 1 0 0 0 1 0 0 0 0 1 1 0 999 999 999 1 3
Ana519 3 999 999 0 0 1 0 0 0 0 0 0 0 1 0 49 999 999 1 3
Ana520 2.75 999 999 0 0 0 0 1 0 0 0 1 0 1 0 999 999 999 1 3
Ana521 4 999 999 1 0 0 0 1 0 0 0 0 1 1 0 999 999 999 1 3
Ana522 3 999 999 0 0 1 0 0 0 0 0 0 0 1 0 52 999 999 1 3
Ana523 3 999 999 0 0 1 0 0 0 0 0 1 0 1 0 51 999 999 1 3
Ana524 3 999 999 1 0 0 0 0 0 1 0 0 0 1 0 63 999 75.2 0 1
Ana525 3 999 999 1 0 0 0 0 0 1 0 1 0 1 0 54 999 999 1 3
Ana526 4.25 999 999 0 0 0 0 1 0 0 0 1 0 1 0 999 999 999 1 3
Ana527 3 999 999 0 0 0 0 1 0 0 0 0 1 1 0 59 999 999 1 2
Ana528 3.25 999 999 0 0 0 0 1 0 0 0 1 0 1 0 47 999 999 1 3
Ana529 999 999 3 1 0 0 0 1 0 0 0 0 0 0 0 65 60 75.8 0 1
Ana530 3.75 999 999 1 0 0 1 0 0 0 0 0 1 0 0 999 999 999 1 3
Ana531 3.75 999 999 0 0 0 0 1 0 0 0 0 1 1 0 999 999 999 1 3
Ana532 2 999 999 0 0 0 0 0 1 0 0 1 0 1 0 42 999 999 1 3
Ana533 1.5 999 999 1 0 0 0 1 0 0 0 1 0 1 0 53 999 999 1 3
Ana534 4.25 999 999 0 0 0 0 0 0 0 0 0 0 1 0 61 49.2 999 1 2
Ana535 3.25 999 999 1 0 0 0 0 0 0 0 0 0 1 0 66 999 999 1 3
Ana536 1.25 999 999 0 0 0 0 1 0 0 0 0 0 1 0 46 999 999 1 3
Ana537 1.75 999 999 0 0 0 0 0 0 1 0 0 0 1 0 999 999 999 1 3
Ana538 1.5 999 999 1 0 0 0 1 0 0 0 0 1 1 0 33 999 999 1 3
Ana539 1.25 999 999 1 0 0 1 0 0 0 0 1 0 1 0 60 51 999 1 2
Ana540 3 999 999 0 0 0 1 0 0 0 0 0 0 1 0 56 999 999 1 3
Ana541 999 2.75 999 0 0 0 1 0 0 0 0 1 0 1 0 63 49.8 999 1 2
Ana542 999 999 3.25 1 0 0 0 0 0 0 0 0 1 1 0 63 52.5 59 0 1
Ana543 4 999 999 1 0 0 0 0 1 0 0 1 0 1 0 65 68.8 70.7 0 1
Ana544 1.75 999 999 0 0 0 0 0 0 0 0 1 0 1 0 40 999 999 1 3
Ana545 4.5 999 999 1 0 0 0 0 0 0 0 1 0 1 0 63 66.2 999 0 1
Ana546 4.25 999 999 1 0 0 0 0 0 0 0 0 0 1 0 63 999 999 1 3
Ana547 2.75 999 999 0 0 0 0 0 0 0 0 0 0 1 0 56 999 999 1 3
Ana548 999 3.25 999 0 0 0 1 0 0 0 0 1 0 1 0 64 48.8 61.2 0 1
Ana549 2.75 999 999 1 0 0 0 0 0 0 0 1 0 1 0 57 48.7 999 1 2
Ana550 3 999 999 1 0 0 1 0 0 0 0 1 0 0 1 43 999 999 1 3
Ana551 3.25 999 999 1 0 0 0 0 0 0 0 1 0 1 0 59 51.5 66.2 0 1
Ana552 2.75 999 999 1 0 0 0 0 0 0 0 1 0 1 0 59 999 999 1 3
Ana553 3.25 999 999 1 0 0 0 0 0 0 0 0 0 1 0 999 999 999 1 3
Ana554 999 2.75 999 0 0 0 0 0 0 0 0 1 0 1 0 65 65.8 999 0 1
Ana555 3 999 999 0 0 0 1 0 0 0 0 0 0 1 0 60 999 999 1 3
Ana556 2 999 999 1 0 0 0 0 0 0 0 1 0 1 0 62 999 999 1 3
Ana557 999 3.75 999 0 0 0 0 0 0 0 0 0 0 1 0 61 56.7 61.2 0 1
Ana558 3.5 999 999 0 0 0 0 0 0 0 0 0 0 1 0 53 999 999 1 3
Ana559 2.5 999 999 1 0 0 0 0 0 0 0 1 0 1 0 53 999 999 1 3
Ana560 3.5 999 999 1 0 0 0 0 0 1 0 1 0 1 0 43 999 999 1 3
Ana561 2.75 999 999 0 0 0 1 0 0 0 0 1 0 1 0 47 999 999 1 3
Ana562 3 999 999 0 0 0 0 1 0 0 0 1 0 1 0 61 64.4 999 0 1
Ana563 2.5 999 999 1 0 0 0 0 0 0 0 1 0 1 0 999 999 999 1 3
Ana564 999 999 3.25 1 0 0 0 0 0 0 0 1 0 1 0 66 999 66.7 0 1
Ana565 2.75 999 999 1 0 0 0 0 1 0 0 0 0 1 0 53 999 999 1 3
Ana566 2 999 999 0 0 0 0 0 0 0 0 1 0 1 0 49 999 999 1 3
Ana567 3 999 999 1 0 0 0 0 0 0 0 1 0 1 0 999 999 999 1 3
Ana568 2.25 999 999 0 0 0 0 0 0 0 0 0 0 1 0 55 999 999 1 3
Ana569 1.75 999 999 0 0 0 1 0 0 0 0 1 0 1 0 62 999 61.6 0 1
Ana570 999 999 5 1 0 0 0 0 0 0 0 0 0 1 0 68 74.5 80 0 1
Ana571 4.75 999 999 0 0 0 1 0 0 0 0 1 0 1 0 67 999 58.9 0 1
Ana572 3.25 999 999 0 0 0 0 0 0 0 0 0 1 1 0 52 999 999 1 3
Ana573 2.25 999 999 0 0 0 0 0 0 0 0 1 0 1 0 45 999 999 1 3
Ana574 999 999 2.5 0 0 0 0 0 0 0 0 1 0 1 0 63 67.2 73.3 0 1
Ana575 3.75 999 999 1 0 0 0 0 0 0 0 1 0 1 0 54 999 999 1 3
Ana576 999 2.5 999 0 0 0 0 0 0 0 0 0 0 1 0 63 999 999 1 2
Ana577 2.5 999 999 0 0 0 0 0 0 0 0 0 0 1 0 65 999 999 1 2
Ana578 1 999 999 0 0 0 0 0 0 0 0 0 1 1 0 60 999 999 1 3
Ana579 2.5 999 999 1 0 0 1 0 0 0 0 1 0 1 0 56 999 999 1 3
Ana580 4 999 999 1 0 0 1 0 0 0 0 1 0 1 0 58 999 999 1 3
Ana581 3.5 999 999 0 0 0 0 0 0 0 0 0 0 1 0 50 999 999 1 3
Ana582 3.5 999 999 1 0 0 0 0 0 0 0 0 1 1 0 55 999 999 1 3
Ana583 999 3 999 1 0 0 0 0 0 0 0 0 0 1 0 61 53 999 1 2
Ana584 999 999 3.25 1 0 0 0 0 0 0 0 0 1 1 0 63 65 72.5 0 1
Ana585 3 999 999 0 0 0 0 0 0 0 0 0 0 0 1 57 999 999 1 3
Ana586 2.5 999 999 1 0 0 1 0 0 0 0 0 0 0 1 53 999 999 1 3
Ana587 2 999 999 0 0 0 1 0 0 0 0 0 0 0 1 999 999 999 1 3
Ana588 3 999 999 0 0 0 1 0 0 0 0 0 0 0 1 56 999 999 1 3
Ana589 3.75 999 999 1 0 0 0 0 0 0 0 0 0 0 1 66 64 73.5 0 1
Ana590 3 999 999 1 0 0 0 0 0 0 0 1 0 0 1 999 999 999 1 3
Ana591 3 999 999 0 0 0 0 0 0 0 0 0 0 0 1 42 999 999 1 3
Ana592 2.5 999 999 1 0 0 1 0 0 0 0 1 0 0 0 54 999 999 1 3
Ana593 1.75 999 999 1 0 0 1 0 0 0 0 1 0 0 1 54 999 999 1 3
Ana594 2 999 999 1 0 0 0 0 0 0 0 1 0 0 1 57 999 999 1 3
Ana595 3 999 999 1 0 0 0 0 0 0 0 1 0 0 1 45 999 999 1 3
Ana596 1.5 999 999 1 0 0 1 0 0 0 0 0 0 0 1 999 999 999 1 3
Ana597 2.75 999 999 0 0 0 0 0 0 0 0 0 0 0 1 47 999 999 1 3
Ana598 2.5 999 999 1 0 0 1 0 0 0 0 0 0 0 1 56 999 999 1 3
Ana599 3 999 999 1 0 0 1 0 0 0 0 0 0 0 0 44 999 999 1 3
Ana600 3.25 999 999 0 0 0 0 0 0 0 0 0 0 0 1 31 999 999 1 3
Ana601 2.75 999 999 1 0 0 0 0 0 0 0 0 0 0 1 53 999 999 1 3
Ana602 3.5 999 999 1 0 0 0 0 0 0 0 1 0 0 0 44 999 999 1 3
Ana603 2.75 999 999 1 0 0 0 0 0 0 0 1 0 0 1 40 999 999 1 3
Ana604 2.25 999 999 1 0 0 0 0 0 0 0 1 0 0 0 58 999 999 1 3
Ana605 2.25 999 999 1 0 0 1 0 0 0 0 1 0 0 1 61 999 999 1 3
Ana606 999 999 4 1 0 0 0 0 0 0 0 0 0 0 1 71 68.7 71 0 1
Ana607 3.5 999 999 1 0 0 0 0 0 0 0 0 0 0 1 58 999 999 1 3
Ana608 3.25 999 999 0 0 0 1 0 0 0 0 1 0 0 1 48 999 999 1 3
Ana609 2 999 999 1 0 0 1 0 0 0 0 0 0 0 1 38 999 999 1 3
Ana610 3.75 999 999 1 0 0 1 0 0 0 0 0 0 0 1 66 58.6 999 1 2
Ana611 3.25 999 999 1 0 0 0 0 0 0 0 1 0 0 1 49 999 999 1 3
Ana612 2.5 999 999 0 0 0 0 0 0 0 0 1 0 0 1 999 999 999 1 3
Ana613 4 999 999 1 0 0 1 0 0 0 0 0 0 0 1 55 999 999 1 3
Ana614 2.5 999 999 1 0 0 0 0 0 0 0 0 1 0 1 38 999 999 1 3
Ana615 2 999 999 1 0 0 1 0 0 0 0 0 0 0 0 58 999 999 1 3
Ana616 3.5 999 999 1 0 0 1 0 0 0 0 0 0 0 1 76 72.9 76.1 0 1
Ana617 3 999 999 1 0 0 1 0 0 0 0 0 0 0 1 60 999 999 1 3
Ana618 4 999 999 1 0 0 0 0 0 0 0 1 0 0 0 999 999 999 1 3
Ana619 999 3.25 999 1 0 0 1 0 0 0 0 0 0 0 1 64 61.2 69.5 0 1
Ana620 2.5 999 999 1 0 0 1 0 0 0 0 1 0 0 1 999 999 999 1 3
Ana621 1.75 999 999 0 0 0 0 0 0 0 0 1 0 0 1 56 999 999 1 3
Ana622 2.5 999 999 0 0 0 0 0 0 0 0 1 0 0 0 39 999 999 1 3
Ana623 2.5 999 999 1 0 0 0 0 0 0 0 1 0 0 1 55 999 999 1 3
Ana624 3 999 999 0 0 0 0 0 0 0 0 1 0 0 1 44 999 999 1 3
Ana625 2.75 999 999 0 0 0 1 0 0 0 0 1 0 0 0 62 999 999 1 3
Ana626 2.5 999 999 1 0 0 1 0 0 0 0 1 0 0 1 43 999 999 1 3
Ana627 3.25 999 999 0 0 0 1 0 0 0 0 1 0 0 1 999 999 999 1 3
Ana628 3 999 999 1 0 0 1 0 0 0 0 1 0 0 1 44 999 999 1 3
Ana629 1.5 999 999 1 0 0 1 0 0 0 0 0 0 0 1 39 999 999 1 3
Ana630 4.25 999 999 0 0 0 1 0 0 0 0 1 0 0 0 56 999 999 1 3
Ana631 3 999 999 1 0 0 1 0 0 0 0 1 0 0 1 50 999 999 1 3
Ana632 3 999 999 0 0 0 1 0 0 0 0 0 0 0 1 44 999 999 1 3
Ana633 2.75 999 999 1 0 0 0 0 0 0 0 0 0 0 1 999 999 999 1 3
Ana634 4.5 999 999 1 0 0 0 0 0 0 0 0 1 0 1 43 999 999 1 3
Ana635 2.75 999 999 1 0 0 0 0 0 0 0 1 0 0 0 67 999 999 1 2
Ana636 3.5 999 999 0 0 0 0 0 0 0 0 1 0 0 0 51 999 999 1 3
Ana637 2.5 999 999 0 0 0 0 0 0 0 0 0 0 0 1 59 55 999 1 2
Ana638 2.25 999 999 0 0 0 0 0 0 0 0 0 0 0 1 33 999 999 1 3
Ana639 2.75 999 999 1 0 0 0 0 0 0 0 0 0 0 1 999 999 999 1 3
Ana640 2.25 999 999 1 0 0 1 0 0 0 0 0 1 0 1 50 999 999 1 3
Ana641 1.75 999 999 1 0 0 1 0 0 0 0 1 0 0 1 999 999 999 1 3
Ana642 2.5 999 999 1 0 0 0 0 0 0 0 0 0 0 1 46 999 999 1 3
Ana643 3.5 999 999 0 0 0 0 0 0 0 0 0 1 0 1 999 999 999 1 3
Ana644 3 999 999 0 0 0 0 0 0 0 0 0 0 0 1 58 999 999 1 3
Ana645 3.75 999 999 1 0 0 0 0 0 0 0 0 0 0 1 71 999 999 1 3
Ana646 3 999 999 1 0 0 0 0 0 0 0 1 0 0 1 999 999 999 1 3
Ana647 2 999 999 0 0 0 0 0 0 0 0 1 0 0 1 48 999 999 1 3
Ana648 2 999 999 0 0 0 1 0 0 0 0 1 0 0 1 55 999 999 1 3
Ana649 3.75 999 999 1 0 0 0 0 0 0 0 1 0 0 1 49 999 999 1 3
Ana650 3.5 999 999 0 0 0 0 0 0 0 0 0 0 0 1 999 999 999 1 3
Ana651 2 999 999 1 0 0 0 0 0 0 0 0 1 0 1 999 999 999 1 3
Ana652 3 999 999 1 0 0 0 0 0 0 0 1 0 0 0 999 999 999 1 3
Ana653 2 999 999 1 0 0 0 0 0 0 0 0 0 0 1 55 999 999 1 3
Ana654 2 999 999 1 0 0 0 0 0 0 0 0 1 0 1 44 999 999 1 3
Ana655 2.5 999 999 0 0 0 0 0 0 0 0 1 0 0 1 61 999 999 1 3
Ana656 2 999 999 0 0 0 0 0 0 0 0 0 0 0 1 999 999 999 1 3
Ana657 2 999 999 0 0 0 1 0 0 0 0 0 1 0 1 999 999 999 1 3
Ana658 3.75 999 999 0 0 0 1 0 0 0 0 0 1 0 1 999 999 999 1 3
Ana659 1.75 999 999 1 0 0 0 0 0 0 0 1 0 0 1 999 999 999 1 3
Ana660 3.5 999 999 1 0 0 0 0 0 0 0 0 0 0 1 999 999 999 1 3
Ana661 3.5 999 999 0 0 0 1 0 0 0 0 1 0 0 0 39 999 999 1 3
Ana662 2.75 999 999 1 0 0 1 0 0 0 0 0 0 0 1 47 999 999 1 3
Ana663 4.25 999 999 1 0 0 0 0 0 0 0 0 0 0 1 62 999 999 1 3
Ana664 3 999 999 1 0 0 0 0 0 0 0 0 0 0 0 44 999 999 1 3
Ana665 3.25 999 999 1 0 0 1 0 0 0 0 0 1 0 1 999 999 999 1 3
Ana666 4.5 999 999 1 0 0 1 0 0 0 0 0 0 0 1 68 63.1 74.7 0 1
Ana667 2.75 999 999 0 0 0 0 0 0 0 0 0 0 0 0 51 999 999 1 3
Ana668 1.75 999 999 0 0 0 0 0 0 0 0 1 0 0 1 44 999 999 1 3
Ana669 999 2.5 999 1 0 0 0 0 0 0 0 0 0 0 0 73 68.3 999 0 1
Ana670 2.25 999 999 1 0 0 0 0 0 0 0 1 0 0 1 54 999 999 1 3
Ana671 2.5 999 999 0 0 0 0 0 0 0 0 0 1 0 1 999 999 999 1 3
Ana672 2.75 999 999 1 0 0 0 0 0 0 0 1 0 0 0 50 999 999 1 3
Ana673 3 999 999 0 0 0 0 0 0 0 0 1 0 0 1 34 999 999 1 3
Ana674 1.75 999 999 0 0 0 0 0 0 0 0 1 0 0 1 999 999 999 1 3
Ana675 2 999 999 1 0 0 1 0 0 0 0 0 0 0 0 44 999 999 1 3
Ana676 3 999 999 0 0 0 1 0 0 0 0 1 0 0 0 999 999 999 1 3
Ana677 2.5 999 999 0 0 0 1 0 0 0 0 0 0 0 1 44 999 999 1 3
Ana678 3.5 999 999 0 0 0 0 0 0 0 0 0 1 0 0 999 999 999 1 3
Ana679 3 999 999 0 0 0 1 0 0 0 0 0 0 0 1 68 64.5 74.5 0 1
Ana680 2.5 999 999 1 0 0 0 0 0 0 0 1 0 0 0 54 999 999 1 3
Ana681 999 3.25 999 0 0 0 0 0 0 0 0 0 0 0 0 66 999 66.2 0 1
Ana682 3 999 999 0 0 0 0 0 0 0 0 0 0 0 0 65 63.7 74.5 0 1
Ana683 2.5 999 999 1 0 0 1 0 0 0 0 0 0 0 0 999 999 999 1 3
Ana684 3.5 999 999 0 0 0 0 0 0 0 0 1 0 0 0 33 999 999 1 3
Ana685 2.5 999 999 1 0 0 0 1 0 0 0 1 0 1 0 999 999 999 1 3
Ana686 4 999 999 1 0 1 0 0 0 0 0 1 0 1 0 50 999 999 1 3
Ana687 4.5 999 999 0 0 1 0 0 0 0 0 1 0 0 0 999 999 999 1 3
Ana688 3.75 999 999 0 1 0 0 0 0 0 0 1 0 0 1 56 48 999 1 2
Ana689 1.25 999 999 0 1 0 0 0 0 0 0 1 0 0 1 77 70 74.5 0 1
Ana690 2.5 999 999 0 1 0 0 0 0 0 0 1 0 0 1 52 999 999 1 3
Ana691 3.75 999 999 1 0 0 0 1 0 0 0 0 1 1 0 56 999 999 1 3
Ana692 999 4.75 999 0 1 0 0 0 0 0 0 1 0 0 1 70 71.8 71.2 0 1
Ana693 2.5 999 999 0 1 0 0 0 0 0 0 1 0 0 1 43 999 999 1 3
Ana694 4 999 999 0 1 0 0 0 0 0 0 1 0 0 1 999 999 999 1 3
Ana695 1.75 999 999 0 1 0 0 0 0 0 0 1 0 0 1 30 999 999 1 3
Ana696 2.75 999 999 0 1 0 0 0 0 0 0 1 0 0 1 45 999 999 1 3
Ana697 2 999 999 0 1 0 0 0 0 0 0 1 0 0 1 999 999 999 1 3
Ana698 2.75 999 999 0 1 0 0 0 0 0 0 1 0 0 1 47 999 999 1 3
Ana699 3.75 999 999 0 1 0 0 0 0 0 0 1 0 0 1 47 999 999 1 3
Ana700 3.5 999 999 1 0 0 0 0 1 0 0 1 0 0 1 49 999 999 1 3
Ana701 2 999 999 1 0 0 0 0 1 0 0 1 0 0 1 50 999 999 1 3
Ana702 3 999 999 1 0 0 0 0 1 0 0 0 1 0 1 51 999 999 1 3
Ana703 1.5 999 999 1 0 0 0 0 1 0 0 1 0 0 1 53 999 999 1 3
Ana704 3.5 999 999 0 0 0 0 0 1 0 0 1 0 0 1 54 999 999 1 3
Ana705 2.5 999 999 0 1 0 0 0 0 0 0 1 0 0 1 70 66.5 76.2 0 1
Ana706 4 999 999 1 0 0 0 0 1 0 0 1 0 0 1 45 999 999 1 3
Ana707 3 999 999 1 0 0 0 0 1 0 0 0 0 0 1 51 999 999 1 3
Ana708 1.75 999 999 0 1 0 0 0 0 0 0 1 0 0 1 62 52.5 66.2 0 1
Ana709 2.75 999 999 1 0 1 0 0 0 0 0 0 0 0 1 63 999 999 1 3
Ana710 2 999 999 0 0 0 0 0 1 0 0 1 0 0 1 999 999 999 1 3
Ana711 2 999 999 1 0 0 0 0 1 0 0 0 0 0 1 999 999 999 1 3
Ana712 999 999 5 0 1 0 0 0 0 0 0 1 0 0 0 66 67.7 75 0 1
Ana713 3.25 999 999 0 0 1 0 0 0 0 0 1 0 0 0 63 999 999 1 2
Ana714 3.25 999 999 1 0 1 0 0 0 0 0 1 0 0 1 53 999 999 1 3
Ana715 3 999 999 1 0 1 0 0 0 0 0 1 0 0 1 49 999 999 1 3
Ana716 1.5 999 999 1 0 0 0 0 1 0 0 1 0 0 1 54 999 999 1 3
Ana717 2.5 999 999 1 0 0 0 1 0 0 0 1 0 0 1 999 999 999 1 3
Ana718 4.25 999 999 1 0 1 0 0 0 0 0 1 0 0 1 46 999 999 1 3
Ana719 2.25 999 999 1 0 1 0 0 0 0 0 0 0 0 1 61 57.7 999 1 2
Ana720 2 999 999 1 0 1 0 0 0 0 0 0 1 0 0 999 999 999 1 3
Ana721 1.25 999 999 1 0 0 0 0 1 0 0 0 0 0 1 999 999 999 1 3
Ana722 3.25 999 999 1 0 0 0 0 0 0 0 1 0 0 1 999 999 999 1 3
Ana723 2.5 999 999 1 0 0 0 0 1 0 0 1 0 0 1 999 999 999 1 3
Ana724 3.25 999 999 1 0 0 0 0 1 0 0 0 0 0 1 53 999 999 1 3
Ana725 2.75 999 999 1 0 0 0 0 1 0 0 0 0 0 1 66 72.1 76.4 0 1
Ana726 2.75 999 999 1 0 0 0 0 1 0 0 1 0 0 1 49 999 999 1 3
Ana727 3.25 999 999 1 0 0 0 0 1 0 0 0 0 0 0 77 67.2 67.3 0 1
Ana728 2 999 999 1 0 0 0 0 1 0 0 1 0 0 1 44 999 999 1 3
Ana729 2.25 999 999 1 0 0 0 0 1 0 0 0 0 0 1 55 999 999 1 3
Ana730 2.5 999 999 1 0 0 0 0 1 0 0 0 0 0 1 53 999 999 1 3
Ana731 3.75 999 999 1 0 0 0 0 1 0 0 1 0 0 1 53 999 999 1 3
Ana732 3.25 999 999 1 0 0 0 0 1 0 0 1 0 0 1 56 999 999 1 3
Ana733 3.75 999 999 1 0 0 0 0 1 0 0 0 0 0 1 999 999 999 1 3
Ana734 1.75 999 999 0 0 0 0 0 1 0 0 0 0 0 1 999 999 999 1 3
Ana735 3.5 999 999 1 0 0 0 0 1 0 0 1 0 0 1 46 999 999 1 3
Ana736 2.25 999 999 1 0 0 0 0 1 0 0 0 0 0 1 999 999 999 1 3
Ana737 1.25 999 999 1 0 0 0 0 1 0 0 1 0 0 1 44 999 999 1 3
Ana738 2.25 999 999 1 0 0 0 0 1 0 0 1 0 0 1 54 999 999 1 3
Ana739 3.5 999 999 1 0 0 0 0 1 0 0 1 0 0 1 999 999 999 1 3
Ana740 2.75 999 999 0 0 0 0 0 1 0 0 1 0 0 1 35 999 999 1 3
Ana741 3.25 999 999 1 0 0 0 0 0 0 0 1 0 0 1 58 999 999 1 3
Ana742 1 999 999 0 0 0 0 0 1 0 0 1 0 0 1 25 999 999 1 3
Ana743 1.5 999 999 0 0 0 0 0 1 0 0 1 0 0 1 33 999 999 1 3
Ana744 3 999 999 1 0 0 0 0 1 0 0 0 0 0 1 999 61.2 49.3 0 1
Ana745 3 999 999 1 0 0 0 0 1 0 0 0 1 0 1 31 999 999 1 3
Ana746 4 999 999 1 0 0 0 0 1 0 0 1 0 0 1 48 999 999 1 3
Ana747 3.5 999 999 1 0 0 0 0 1 0 0 1 0 0 1 51 999 999 1 3
Ana748 2.5 999 999 0 0 0 0 0 1 0 0 1 0 0 1 999 999 999 1 3
Ana749 2.5 999 999 1 0 0 0 0 1 0 0 1 0 0 1 52 999 999 1 3
Ana750 4.25 999 999 1 0 0 0 0 1 0 0 1 0 0 1 54 999 999 1 3
Ana751 3.25 999 999 1 0 0 0 0 1 0 0 1 0 0 0 60 63.3 71.2 0 1
Ana752 3 999 999 1 0 0 0 0 0 0 0 1 0 0 1 47 999 999 1 3
Ana753 1.5 999 999 1 0 0 0 0 1 0 0 1 0 0 1 999 999 999 1 3
Ana754 1.75 999 999 1 0 0 0 0 1 0 0 1 0 0 1 48 999 999 1 3
Ana755 2.5 999 999 1 0 0 0 0 0 1 0 1 0 0 1 999 999 999 1 3
Ana756 4.75 999 999 1 0 0 0 0 0 1 0 1 0 0 1 44 999 999 1 3
Ana757 3 999 999 1 0 0 0 0 0 1 0 1 0 0 1 41 999 999 1 3
Ana758 3 999 999 1 0 0 0 0 0 1 0 1 0 0 1 42 999 999 1 3
Ana759 999 2.75 999 0 0 0 0 0 0 0 0 0 0 0 1 70 65.2 80.2 0 1
Ana760 3 999 999 1 0 0 1 0 0 0 0 0 0 0 1 64 61.4 72.1 0 1
Ana761 2.25 999 999 1 0 0 1 0 0 0 0 0 0 0 0 56 999 999 1 3
Ana762 3.75 999 999 0 0 0 0 0 1 0 0 0 1 0 1 38 999 999 1 3
Ana763 2.75 999 999 1 0 0 0 0 1 0 0 0 0 0 1 62 61.4 66.3 0 1
Ana764 2 999 999 1 0 0 0 0 1 0 0 0 0 0 1 999 999 999 1 3
Ana765 3 999 999 1 0 0 0 0 1 0 0 0 0 0 1 999 999 999 1 3
Ana766 3.25 999 999 1 0 0 0 0 1 0 0 1 0 0 1 999 999 999 1 3
Ana767 2.75 999 999 1 0 0 0 0 1 0 0 1 0 0 1 999 999 999 1 3
Ana768 2.5 999 999 1 0 1 0 0 0 0 0 1 0 0 1 999 999 999 1 3
Ana769 2.75 999 999 1 0 1 0 0 0 0 0 1 0 0 1 52 999 999 1 3
Ana770 2.5 999 999 0 0 1 0 0 0 0 0 1 0 0 0 999 999 999 1 3
Ana771 2.5 999 999 1 0 0 0 0 1 0 0 1 0 0 1 38 999 999 1 3
Ana772 4 999 999 1 0 0 0 0 1 0 0 0 0 0 1 63 67.7 60.2 0 1
Ana773 3 999 999 1 0 0 0 0 1 0 0 0 0 0 1 999 999 999 1 3
Ana774 3.25 999 999 1 0 0 0 0 1 0 0 0 0 0 1 57 999 999 1 3
Ana775 2.25 999 999 1 0 0 0 0 1 0 0 1 0 0 1 40 999 999 1 3
Ana776 1.5 999 999 1 0 1 0 0 0 0 0 0 0 0 0 62 56.6 21.8 0 1
Ana777 999 2.75 999 0 0 1 0 0 0 0 0 1 0 0 1 60 54.2 64.2 0 1
Ana778 3 999 999 1 0 0 0 0 1 0 0 0 1 0 1 53 999 999 1 3
Ana779 2.25 999 999 0 0 0 0 0 1 0 0 1 0 0 1 54 999 999 1 3
Ana780 2.75 999 999 1 0 1 0 0 0 0 0 1 0 0 1 50 999 999 1 3
Ana781 1.5 999 999 1 0 0 0 0 1 0 0 1 0 0 1 999 999 999 1 3
Ana782 3.25 999 999 0 0 0 0 0 1 0 0 1 0 0 1 44 999 999 1 3
Ana783 2.25 999 999 0 0 1 0 0 0 0 0 1 0 0 1 57 999 999 1 2
Ana784 4 999 999 0 0 0 0 0 0 1 0 0 1 0 1 43 999 999 1 3
Ana785 3.5 999 999 1 0 0 0 0 1 0 0 0 0 0 1 45 999 999 1 3
Ana786 3 999 999 1 0 0 0 0 1 0 0 0 0 0 1 999 999 999 1 3
Ana787 2 999 999 1 0 0 0 1 0 0 0 0 0 0 0 53 999 999 1 3
Ana788 3.25 999 999 0 0 0 0 0 1 0 0 1 0 0 1 999 999 999 1 3
Ana789 2 999 999 1 0 0 0 0 1 0 0 1 0 0 1 49 999 999 1 3
Ana790 4 999 999 1 0 0 0 0 1 0 0 1 0 0 1 47 999 999 1 3
Ana791 1.5 999 999 1 0 0 0 0 1 0 0 1 0 0 1 53 999 999 1 3
Ana792 2.25 999 999 1 0 0 0 0 1 0 0 0 1 0 1 999 999 999 1 3
Ana793 3.25 999 999 1 0 0 0 0 1 0 0 0 0 0 1 57 999 999 1 3
Ana794 2 999 999 1 0 0 0 0 1 0 0 1 0 0 1 999 999 999 1 3
Ana795 3.5 999 999 1 0 0 0 0 1 0 0 0 0 0 1 57 999 999 1 3
Ana796 3 999 999 0 0 0 0 0 1 0 0 0 0 0 1 56 999 999 1 3
Ana797 2.5 999 999 1 0 0 0 0 1 0 0 1 0 0 1 46 999 999 1 3
Ana798 4.25 999 999 0 0 0 0 0 1 0 0 0 0 0 0 999 999 999 1 3
Ana799 3.75 999 999 1 0 0 0 0 1 0 0 1 0 0 1 49 999 999 1 3
Ana800 2 999 999 1 0 0 0 0 1 0 0 1 0 0 0 39 999 999 1 3
Ana801 4 999 999 1 0 0 0 0 1 0 0 0 0 0 1 42 999 999 1 3
Ana802 2.5 999 999 1 0 0 0 0 1 0 0 0 0 0 1 32 999 999 1 3
Ana803 2.25 999 999 0 0 0 0 0 1 0 0 0 0 0 0 57 999 999 1 3
Ana804 2.5 999 999 1 0 0 0 0 1 0 0 1 0 0 0 51 999 999 1 3
Ana805 1.75 999 999 1 0 0 0 0 1 0 0 1 0 0 1 999 999 999 1 3
Ana806 3.75 999 999 1 0 0 0 0 1 0 0 1 0 0 1 48 999 999 1 3
Ana807 2.5 999 999 1 0 0 0 0 1 0 0 1 0 0 0 999 999 999 1 3
Ana808 3 999 999 1 0 0 0 0 1 0 0 0 1 0 1 46 999 999 1 3
Ana809 5 999 999 1 0 0 0 1 0 0 0 0 1 0 0 48 999 999 1 3
Ana810 3.5 999 999 0 0 0 0 0 0 1 0 0 0 0 1 66 68.9 72.4 0 1
Ana811 1.75 999 999 1 0 0 0 0 0 1 0 1 0 0 1 48 999 999 1 3
Ana812 3.5 999 999 1 0 1 0 0 0 0 0 1 0 0 1 45 999 999 1 3
Ana813 3.5 999 999 1 0 0 0 0 0 1 0 0 0 0 0 48 999 999 1 3
Ana814 2 999 999 0 0 1 0 0 0 0 0 1 0 0 1 999 999 999 1 3
Ana815 4 999 999 1 0 0 0 0 0 1 0 1 0 0 1 50 999 999 1 3
Ana816 3.25 999 999 1 0 1 0 0 0 0 0 0 0 0 1 999 999 999 1 2
Ana817 2.25 999 999 0 0 1 0 0 0 0 0 0 1 0 0 49 999 999 1 3
Ana818 3.25 999 999 1 0 1 0 0 0 0 0 0 0 0 0 62 999 999 1 2
Ana819 2.5 999 999 1 0 0 0 1 0 0 0 1 0 0 1 52 999 999 1 3
Ana820 3 999 999 1 0 0 0 1 0 0 0 1 0 0 1 42 999 999 1 3
Ana821 1 999 999 1 0 0 0 1 0 0 0 1 0 0 1 54 999 999 1 3
Ana822 3.5 999 999 1 0 0 0 1 0 0 0 0 1 0 1 51 999 999 1 3
Ana823 1.25 999 999 1 0 0 0 1 0 0 0 0 1 0 1 36 999 999 1 3
Ana824 3.75 999 999 0 0 1 0 0 0 0 0 0 0 0 1 47 999 999 1 3
Ana825 2.5 999 999 0 0 1 0 0 0 0 0 0 0 0 0 52 999 999 1 3
Ana826 4 999 999 1 0 0 0 0 1 0 0 1 0 0 1 54 999 999 1 3
Ana827 3.25 999 999 0 0 0 0 1 0 0 0 1 0 0 1 999 999 999 1 3
Ana828 3.5 999 999 0 0 1 0 0 0 0 0 0 1 0 1 47 999 999 1 3
Ana829 3.25 999 999 1 0 0 0 0 1 0 0 1 0 0 1 49 999 999 1 3
Ana830 2.25 999 999 1 0 0 0 0 1 0 0 1 0 0 1 999 999 999 1 3
Ana831 1.5 999 999 0 0 1 0 0 0 0 0 1 0 0 1 52 999 999 1 3
Ana832 3.75 999 999 1 0 0 0 0 1 0 0 1 0 0 0 47 999 999 1 3
Ana833 2 999 999 1 0 0 0 0 1 0 0 1 0 0 1 41 999 999 1 3
Ana834 2.25 999 999 0 0 0 0 0 1 0 0 1 0 0 0 44 999 999 1 3
Ana835 2.75 999 999 0 0 0 0 0 1 0 0 1 0 0 0 51 999 999 1 3
Ana836 2.25 999 999 0 0 1 0 0 0 0 0 1 0 0 1 999 999 999 1 3
Ana837 1.75 999 999 1 0 0 0 0 1 0 0 1 0 0 1 999 999 999 1 3
Ana838 3 999 999 0 0 1 0 0 0 0 0 0 1 0 1 37 999 999 1 3
Ana839 2.75 999 999 1 0 0 0 0 1 0 0 1 0 0 0 48 999 999 1 3
Ana840 1.75 999 999 0 0 1 0 0 0 0 0 1 0 0 0 44 999 999 1 3
Ana841 3 999 999 1 0 0 0 0 0 1 0 1 0 0 1 38 999 999 1 3
Ana842 3.5 999 999 1 0 0 0 1 0 0 0 0 1 0 1 48 999 999 1 3
Ana843 3 999 999 1 0 0 0 0 1 0 0 1 0 0 1 54 999 999 1 3
Ana844 3 999 999 0 0 0 0 0 1 0 0 1 0 0 0 35 999 999 1 3
Ana845 3.25 999 999 1 0 0 0 0 1 0 0 1 0 0 1 999 999 999 1 3
Ana846 2.5 999 999 1 0 0 0 0 0 0 0 0 0 0 0 46 999 999 1 3
Ana847 4 999 999 1 0 1 0 0 0 0 0 0 0 0 1 69 999 999 1 3
Ana848 2.5 999 999 1 0 0 0 0 1 0 0 1 0 0 1 33 999 999 1 3
Ana849 2.5 999 999 1 0 0 0 0 1 0 0 1 0 0 1 50 999 999 1 3
Ana850 3.25 999 999 1 0 0 0 0 1 0 0 0 0 0 1 52 999 999 1 3
Ana851 2.75 999 999 0 0 0 0 0 1 0 0 1 0 0 0 999 999 999 1 3
Ana852 999 999 3.75 0 0 0 0 1 0 0 0 1 0 0 0 58 53.7 999 0 1
Ana853 1.25 999 999 1 0 0 0 1 0 0 0 0 1 0 1 999 999 999 1 3
Ana854 3.75 999 999 1 0 0 0 1 0 0 0 0 1 0 1 999 999 999 1 3
Ana855 3.75 999 999 1 0 0 0 0 0 1 0 1 0 0 1 50 999 999 1 3
Ana856 3 999 999 0 0 0 0 0 0 0 0 1 0 0 0 40 999 999 1 3
Ana857 2 999 999 1 0 0 0 0 1 0 0 0 1 0 1 38 999 999 1 3
Ana858 3.5 999 999 1 0 0 0 0 1 0 0 0 0 0 0 999 999 999 1 3
Ana859 1.75 999 999 1 0 0 0 0 1 0 0 0 0 0 1 57 999 999 1 3
Ana860 2.75 999 999 1 0 0 0 1 0 0 0 1 0 0 1 40 999 999 1 3
Ana861 2.75 999 999 0 0 1 0 0 0 0 0 0 0 0 1 46 999 999 1 3
Ana862 3 999 999 1 0 1 0 0 0 0 0 1 0 0 1 52 999 999 1 3
Ana863 2.5 999 999 0 0 0 0 1 0 0 0 0 0 0 1 60 64.9 68.7 0 1
Ana864 1 999 999 1 0 0 0 1 0 0 0 1 0 0 1 999 999 999 1 3
Ana865 3 999 999 1 0 0 0 0 0 1 0 1 0 0 0 44 999 999 1 3
Ana866 3.25 999 999 1 0 0 0 0 0 1 0 1 0 0 0 55 52.4 999 1 2
Ana867 2.5 999 999 1 0 1 0 0 0 0 0 0 0 0 0 51 999 999 1 3
Ana868 999 2.25 999 0 0 1 0 0 0 0 0 0 0 0 1 58 44.7 999 1 2
Ana869 3.5 999 999 1 0 0 0 1 0 0 0 1 0 0 1 44 999 999 1 3
Ana870 4.5 999 999 1 0 0 0 0 1 0 0 0 0 0 1 999 999 999 1 3
Ana871 3 999 999 0 0 0 1 0 0 0 0 0 0 0 0 55 999 999 1 3
Ana872 2 999 999 1 0 0 0 1 0 0 0 1 0 0 1 999 999 999 1 3
Ana873 3.25 999 999 1 0 0 0 0 0 1 0 0 0 0 0 54 999 999 1 3
Ana874 2.25 999 999 1 0 0 0 0 1 0 0 1 0 0 1 53 999 999 1 3
Ana875 2.5 999 999 1 0 1 0 0 0 0 0 1 0 0 0 56 42.6 999 1 2
Ana876 2.5 999 999 1 0 1 0 0 0 0 0 1 0 0 1 44 999 999 1 3
Ana877 2.25 999 999 0 0 1 0 0 0 0 0 1 0 0 1 61 54.5 73.5 0 1
Ana878 4.25 999 999 1 0 0 0 0 0 1 0 0 0 0 0 75 73.3 71.2 0 1
Ana879 2.25 999 999 0 0 1 0 0 0 0 0 1 0 0 0 51 999 999 1 3
Ana880 3.5 999 999 1 0 1 0 0 0 0 0 0 1 0 1 999 999 999 1 3
Ana881 4.5 999 999 0 0 1 0 0 0 0 0 1 0 0 0 54 999 999 1 3
Ana882 2 999 999 1 0 1 0 0 0 0 0 1 0 0 1 47 999 999 1 3
Ana883 2.75 999 999 1 0 1 0 0 0 0 0 0 1 0 1 32 999 999 1 3
Ana884 2.25 999 999 0 0 1 0 0 0 0 0 1 0 0 1 999 999 999 1 3
Ana885 1.75 999 999 0 0 0 0 0 0 1 0 0 0 0 0 999 999 999 1 3
Ana886 3.5 999 999 1 0 0 0 0 0 1 0 0 0 0 1 62 67.6 999 0 1
Ana887 999 999 2.25 1 0 0 0 1 0 0 0 1 0 0 1 61 60.8 69.7 0 1
Ana888 2 999 999 0 0 1 0 0 0 0 0 1 0 0 1 999 999 999 1 3
Ana889 2.5 999 999 1 0 1 0 0 0 0 0 1 0 0 1 46 999 999 1 3
Ana890 3.25 999 999 1 0 1 0 0 0 0 0 1 0 0 1 37 999 999 1 3
Ana891 4 999 999 1 0 0 0 1 0 0 0 0 0 0 1 71 999 999 1 3
Ana892 3.75 999 999 0 0 1 0 0 0 0 0 1 0 0 1 999 999 999 1 3
Ana893 999 2 999 1 0 1 0 0 0 0 0 0 0 0 0 56 49.8 999 1 2
Ana894 4.75 999 999 1 0 0 0 0 0 0 0 0 0 0 0 61 54.5 59.5 0 1
Ana895 3 999 999 1 0 0 0 0 0 1 0 1 0 0 1 60 53.3 73.5 0 1
Ana896 3 999 999 0 0 0 0 0 0 1 0 0 1 0 1 999 999 999 1 3
Ana897 3 999 999 1 0 0 0 1 0 0 0 1 0 0 1 52 999 999 1 3
Ana898 3.75 999 999 1 0 1 0 0 0 0 0 1 0 0 0 63 999 999 1 3
Ana899 3 999 999 1 0 0 0 1 0 0 0 1 0 0 1 54 999 999 1 3
Ana900 3 999 999 0 0 0 0 0 0 1 0 1 0 0 1 55 56.6 70.8 0 1
Ana901 2.75 999 999 0 0 0 0 0 0 1 0 1 0 0 1 58 43.7 999 1 2
Ana902 2.5 999 999 0 0 1 0 0 0 0 0 1 0 0 0 40 999 999 1 3
Ana903 1.25 999 999 1 0 1 0 0 0 0 0 0 0 0 1 26 999 999 1 3
Ana904 2.25 999 999 0 0 0 0 0 0 1 0 1 0 0 0 64 999 999 1 3
Ana905 3 999 999 0 0 0 0 0 0 1 0 0 0 0 1 51 999 999 1 3
Ana906 2.5 999 999 1 0 0 0 0 0 1 0 1 0 0 0 67 999 999 1 3
Ana907 4 999 999 1 0 0 0 0 0 1 0 1 0 0 0 999 999 999 1 3
Ana908 2.75 999 999 0 0 0 0 1 0 0 0 1 0 0 0 43 999 999 1 3
Ana909 3.5 999 999 1 0 0 0 0 0 1 0 0 1 0 1 999 999 999 1 3
Ana910 1.75 999 999 0 0 0 0 0 1 0 0 0 0 0 0 43 999 999 1 3
Ana911 1 999 999 1 0 0 0 0 1 0 0 0 1 0 1 999 999 999 1 3
Ana912 2 999 999 1 0 1 0 0 0 0 0 1 0 0 1 999 999 999 1 3
Ana913 1.25 999 999 0 0 1 0 0 0 0 0 0 0 0 0 54 999 999 1 3
Ana914 1.75 999 999 1 0 0 0 1 0 0 0 1 0 0 1 999 999 999 1 3
Ana915 1.75 999 999 1 0 0 0 1 0 0 0 1 0 0 1 999 999 999 1 3
Ana916 3.5 999 999 1 0 0 0 1 0 0 0 1 0 0 1 55 999 999 1 3
Ana917 1.75 999 999 1 0 0 0 1 0 0 0 1 0 0 1 51 999 999 1 3
Ana918 2.5 999 999 0 0 0 0 1 0 0 0 1 0 0 1 999 999 999 1 3
Ana919 3.75 999 999 0 0 0 1 0 0 0 0 0 0 0 0 999 999 999 1 3
Ana920 999 3 999 1 0 0 0 1 0 0 0 0 0 0 0 65 999 64.5 0 1
Ana921 2.25 999 999 1 0 0 0 1 0 0 0 1 0 0 0 53 999 999 1 3
Ana922 3.25 999 999 1 0 1 0 0 0 0 0 0 0 0 0 59 57.1 77.5 0 1
Ana923 2.75 999 999 1 0 1 0 0 0 0 0 0 0 0 1 999 999 999 1 3
Ana924 2.5 999 999 1 0 0 0 1 0 0 0 1 0 0 1 41 999 999 1 3
Ana925 2.75 999 999 0 0 0 0 1 0 0 0 1 0 0 1 999 999 999 1 3
Ana926 2.75 999 999 1 0 0 0 0 1 0 0 1 0 0 0 47 999 999 1 3
Ana927 1.75 999 999 0 0 0 1 0 0 0 0 0 0 0 0 20 999 999 1 3
Ana928 1.75 999 999 1 0 0 0 0 1 0 0 1 0 0 1 54 999 999 1 3
Ana929 2 999 999 1 0 0 0 0 1 0 0 0 0 0 1 55 52.2 999 1 2
Ana930 2.5 999 999 1 0 0 0 0 1 0 0 1 0 0 1 999 999 999 1 3
Ana931 3 999 999 1 0 0 0 0 1 0 0 1 0 0 0 33 999 999 1 3
Ana932 2 999 999 1 0 0 0 0 1 0 0 0 0 0 1 54 999 999 1 3
Ana933 3.25 999 999 1 0 0 0 0 1 0 0 1 0 0 1 56 999 999 1 3
Ana934 2.5 999 999 1 0 0 0 0 1 0 0 0 0 0 1 59 999 999 1 3
Ana935 3 999 999 1 0 1 0 0 0 0 0 1 0 0 0 66 999 999 1 3
Ana936 3 999 999 1 0 0 0 0 1 0 0 1 0 0 1 48 999 999 1 3
Ana937 1.75 999 999 1 0 0 0 0 1 0 0 1 0 0 1 999 999 999 1 3
Ana938 3 999 999 1 0 0 0 0 1 0 0 1 0 0 1 999 999 999 1 3
Ana939 3.75 999 999 0 0 0 0 1 0 0 0 0 0 0 0 55 999 999 1 2
Ana940 1.75 999 999 1 0 0 0 1 0 0 0 1 0 0 1 49 999 999 1 3
Ana941 2 999 999 0 0 0 0 0 0 1 0 0 0 0 0 66 56.2 60.2 0 1
Ana942 3 999 999 1 0 0 0 0 1 0 0 1 0 0 1 44 999 999 1 3
Ana943 1.5 999 999 0 0 0 0 0 1 0 0 0 0 0 0 61 999 999 1 2
Ana944 3 999 999 1 0 0 0 1 0 0 0 0 1 0 1 51 999 999 1 3
Ana945 3 999 999 0 0 0 0 0 0 0 0 0 0 0 0 64 999 999 1 3
Ana946 3.5 999 999 0 0 1 0 0 0 0 0 1 0 0 1 999 999 999 1 3
Ana947 3 999 999 1 0 0 0 0 0 1 0 0 0 0 0 60 50.3 999 1 2
Ana948 999 1.25 999 0 0 0 0 0 0 0 0 0 0 0 0 62 999 999 1 2
Ana949 2.5 999 999 0 0 0 0 0 0 1 0 0 0 0 1 49 999 999 1 3
Ana950 3.25 999 999 0 1 0 0 0 0 0 0 1 0 0 1 42 999 999 1 3
Ana951 4.25 999 999 1 0 0 0 0 1 0 0 1 0 0 1 999 999 999 1 3
Ana952 1.25 999 999 1 0 0 0 0 1 0 0 1 0 0 1 999 999 999 1 3
Ana953 2.75 999 999 1 0 0 0 0 1 0 0 0 0 0 0 56 999 999 1 3
Ana954 2.5 999 999 1 0 0 1 0 0 0 0 0 0 0 0 66 58.3 75.8 0 1
Ana955 2.75 999 999 0 0 0 0 1 0 0 0 0 1 0 0 999 999 999 1 3
Ana956 3.25 999 999 0 0 0 0 1 0 0 0 0 1 0 1 61 999 999 1 3
Ana957 2.5 999 999 0 0 0 0 1 0 0 0 0 0 0 1 35 999 999 1 3
Ana958 2.75 999 999 1 0 1 0 0 0 0 0 0 0 0 0 42 999 999 1 3
Ana959 1.5 999 999 1 0 1 0 0 0 0 0 1 0 0 0 45 999 999 1 3
Ana960 4.25 999 999 1 0 0 0 1 0 0 0 1 0 0 1 57 999 999 1 3
Ana961 2 999 999 0 0 0 0 0 1 0 0 1 0 0 1 999 999 999 1 3
Ana962 2 999 999 1 0 0 0 0 1 0 0 0 0 0 0 55 999 999 1 3
Ana963 4 999 999 1 0 0 0 0 1 0 0 0 0 0 1 999 999 999 1 3
Ana964 3.25 999 999 1 0 0 0 1 0 0 0 1 0 0 0 60 999 999 1 3
Ana965 3 999 999 0 0 0 0 1 0 0 0 0 1 0 1 42 999 999 1 3
Ana966 2.5 999 999 0 0 0 0 1 0 0 0 0 1 0 1 999 999 999 1 3
Ana967 2.5 999 999 1 0 0 0 1 0 0 0 1 0 0 1 46 999 999 1 3
Ana968 3.5 999 999 0 0 0 0 0 1 0 0 1 0 0 0 999 999 999 1 3
Ana969 3.5 999 999 0 0 0 0 0 0 1 0 0 0 0 0 999 999 999 1 3
Ana970 2.25 999 999 0 0 0 0 1 0 0 0 0 1 0 1 999 999 999 1 3
Ana971 2.75 999 999 1 0 0 0 0 0 1 0 0 0 0 0 48 999 999 1 3
Ana972 2.25 999 999 1 0 1 0 0 0 0 0 0 0 0 0 57 999 999 1 2
Ana973 3.25 999 999 1 0 1 0 0 0 0 0 1 0 0 0 52 999 999 1 3
Ana974 3 999 999 0 0 0 0 1 0 0 0 1 0 0 0 47 999 999 1 3
Ana975 3 999 999 1 0 1 0 0 0 0 0 1 0 0 0 51 999 999 1 3
Ana976 3 999 999 1 0 0 0 0 0 1 0 0 0 0 0 57 56.1 999 1 2
Ana977 2.25 999 999 0 0 0 0 0 0 0 0 1 0 0 1 36 999 999 1 3
Ana978 2.5 999 999 0 0 0 1 0 0 0 0 0 0 0 0 39 999 999 1 3
Ana979 3.25 999 999 1 0 0 1 0 0 0 0 0 1 0 0 65 999 999 1 3
Ana980 2 999 999 1 0 0 1 0 0 0 0 0 0 0 0 49 999 999 1 3
Ana981 3.5 999 999 1 0 0 1 0 0 0 0 0 0 0 0 63 999 999 1 3
Ana982 999 999 2.5 1 0 0 0 0 0 0 0 0 0 0 0 66 62.5 73.9 0 1
Ana983 3.75 999 999 0 0 0 1 0 0 0 0 0 0 0 0 60 999 999 1 3
Ana984 4 999 999 1 0 0 0 0 0 0 0 1 0 0 1 60 57.5 60 0 1
Ana985 2 999 999 999 0 0 0 0 0 0 0 0 0 0 0 999 999 999 1 3
Ana986 999 2.5 999 1 0 0 1 0 0 0 0 0 0 0 1 63 51.2 999 1 2
Ana987 2.75 999 999 0 0 0 0 0 0 0 0 1 0 0 1 48 999 999 1 3
Ana988 3 999 999 0 0 0 0 0 0 0 0 0 1 0 1 999 999 999 1 3
Ana989 3.5 999 999 0 0 0 0 0 0 0 0 1 0 0 0 59 999 999 1 3
Ana990 2.75 999 999 1 0 0 0 0 0 0 0 0 0 0 1 63 50.8 67 0 1
Ana991 3.5 999 999 1 0 0 0 0 0 0 0 0 0 0 1 999 999 999 1 3
Ana992 3.75 999 999 1 0 0 0 0 0 0 0 0 0 0 1 51 999 999 1 3
Ana993 3.5 999 999 0 0 0 0 0 0 0 0 0 0 0 0 999 999 999 1 3
Ana994 3.5 999 999 0 0 0 0 0 0 0 0 0 0 0 1 51 999 999 1 3
Ana995 3.75 999 999 1 0 0 0 0 0 0 0 1 0 0 0 46 999 999 1 3
Ana996 3.75 999 999 999 0 0 0 0 0 0 0 0 0 0 0 999 999 999 1 3
Ana997 4 999 999 1 0 0 0 0 0 0 0 0 0 0 0 999 999 999 1 3
Ana998 2.75 999 999 1 0 0 0 0 0 0 0 0 1 0 1 999 999 999 1 3
Ana999 3.25 999 999 1 0 0 0 0 0 0 0 1 0 0 0 55 999 999 1 3
Ana1000 2.75 999 999 1 0 0 0 0 0 0 1 1 0 0 0 56 999 999 1 3
Ana1001 2.5 999 999 1 0 0 0 0 0 0 0 1 0 0 0 61 999 999 1 2
Ana1002 3.25 999 999 1 0 0 0 0 0 0 0 1 0 0 0 43 999 999 1 3
Ana1003 2.5 999 999 1 0 0 0 0 0 0 1 1 0 0 0 49 999 999 1 3
Ana1004 3.5 999 999 0 1 0 0 0 0 0 0 1 0 0 1 48 999 999 1 3
Ana1005 2.5 999 999 0 1 0 0 0 0 0 0 1 0 0 0 62 999 999 1 2
Ana1006 2.5 999 999 0 1 0 0 0 0 0 0 1 0 0 0 73 70.2 79 0 1
Ana1007 3.5 999 999 0 1 0 0 0 0 0 0 1 0 0 1 51 999 999 1 2
Ana1008 2.75 999 999 0 1 0 0 0 0 0 0 1 0 0 1 47 999 999 1 3
Ana1009 3 999 999 0 1 0 0 0 0 0 0 1 0 0 1 999 999 999 1 3
Ana1010 4 999 999 0 1 0 0 0 0 0 0 1 0 0 1 52 999 999 1 3
Ana1011 2.5 999 999 0 1 0 0 0 0 0 0 1 0 0 1 22 999 999 1 3
Ana1012 2 999 999 0 1 0 0 0 0 0 0 1 0 0 1 64 55.2 66.7 0 1
Ana1013 1.5 999 999 0 1 0 0 0 0 0 0 1 0 0 1 38 999 999 1 3
Ana1014 2 999 999 0 1 0 0 0 0 0 0 1 0 0 1 56 53.6 999 1 2
Ana1015 2.75 999 999 0 1 0 0 0 0 0 0 1 0 0 1 68 51.6 999 1 2
Ana1016 1.25 999 999 0 1 0 0 0 0 0 0 1 0 0 1 999 999 999 1 3
Ana1017 2.75 999 999 0 1 0 0 0 0 0 0 1 0 0 1 999 999 999 1 3
Ana1018 3.5 999 999 0 1 0 0 0 0 0 0 1 0 0 1 71 68.6 70.5 1 2
Ana1019 2 999 999 0 1 0 0 0 0 0 0 1 0 0 1 70 58.3 65.2 1 2
Ana1020 2 999 999 0 1 0 0 0 0 0 0 1 0 0 0 24 999 999 1 3
Ana1021 1.75 999 999 0 1 0 0 0 0 0 0 1 0 0 0 999 999 999 1 3
Ana1022 3.75 999 999 0 1 0 0 0 0 0 0 1 0 0 1 999 999 999 1 3
Ana1023 2.25 999 999 0 1 0 0 0 0 0 0 1 0 0 0 999 999 999 1 3
Ana1024 3 999 999 0 1 0 0 0 0 0 0 1 0 0 0 999 999 999 1 3
Ana1025 1.25 999 999 1 0 0 0 0 0 0 0 0 1 0 1 36 999 999 1 3
Ana1026 2.75 999 999 0 1 0 0 0 0 0 0 1 0 0 1 64 65.4 66.7 1 2
Ana1027 2.5 999 999 0 1 0 0 0 0 0 0 1 0 0 0 65 46 66.7 1 2
Ana1028 3.25 999 999 0 1 0 0 0 0 0 0 1 0 0 1 86 78.8 88.7 1 2
Ana1029 3.75 999 999 0 1 0 0 0 0 0 0 1 0 0 1 48 999 999 1 3
Ana1030 2 999 999 0 0 0 0 0 0 0 0 0 0 0 0 999 999 999 1 3
Ana1031 3.75 999 999 1 0 0 1 0 0 0 0 0 0 0 1 999 999 999 1 3
Ana1032 999 2.75 999 0 0 0 0 0 0 0 0 0 0 0 0 65 999 999 1 2
Ana1033 999 3.5 999 1 0 0 1 0 0 0 0 0 0 0 0 75 69 80 1 2
Ana1034 3.5 999 999 1 0 0 1 0 0 0 0 0 0 0 0 57 999 999 1 3
Ana1035 2.75 999 999 1 0 0 1 0 0 0 0 0 0 0 0 58 999 999 1 3
Ana1036 4.5 999 999 1 0 0 0 0 0 0 0 0 0 0 0 44 999 999 1 3
Ana1037 1.25 999 999 1 0 0 0 0 0 0 0 0 0 0 0 56 999 999 1 3
Ana1038 3.75 999 999 1 0 0 0 0 0 0 0 1 0 0 0 42 999 999 1 3
Ana1039 2.5 999 999 0 0 0 0 0 0 0 0 0 0 0 0 64 56.2 72.2 1 2
Ana1040 2.25 999 999 1 0 0 1 0 0 0 0 0 0 0 0 66 67.9 72.4 1 2
Ana1041 3.5 999 999 0 0 0 0 0 0 0 0 0 0 0 0 67 65.5 63.5 1 2
Ana1042 3.75 999 999 0 0 0 0 0 0 0 0 0 0 0 0 61 999 64.2 1 2
Ana1043 2.5 999 999 0 0 0 0 0 0 0 0 0 0 0 0 51 999 999 1 3
Ana1044 4 999 999 1 0 0 0 0 0 0 0 0 0 0 0 76 70.8 70 1 2
Ana1045 999 2.75 999 0 0 0 0 0 0 0 0 0 0 0 0 83 71.7 71.7 1 2
Ana1046 2 999 999 1 0 0 0 1 0 0 0 0 1 0 1 50 999 999 1 3
Ana1047 2.5 999 999 1 0 0 0 0 0 1 0 1 0 0 1 55 999 999 1 3
Ana1048 1.75 999 999 1 0 0 0 0 1 0 0 0 1 0 0 22 999 999 1 3
Ana1049 5 999 999 1 0 1 0 0 0 0 0 1 0 0 1 999 999 999 1 3
Ana1050 3 999 999 0 0 1 0 0 0 0 0 1 0 0 1 999 999 999 1 3
Ana1051 1.75 999 999 0 1 0 0 0 0 0 0 1 0 0 1 27 999 999 1 3
Ana1052 1 999 999 0 1 0 0 0 0 0 0 1 0 0 1 58 62.4 69.2 1 2
Ana1053 3.5 999 999 1 0 0 0 0 0 1 0 1 0 0 1 57 999 999 1 3
Ana1054 2.75 999 999 0 0 0 0 0 0 0 0 1 0 0 1 999 999 999 1 3
Ana1055 999 3.5 999 0 0 0 1 0 0 0 0 0 0 0 0 67 61.4 66.6 1 2
Ana1056 3 999 999 1 0 0 0 0 0 0 0 0 0 0 1 999 999 999 1 3
Ana1057 999 2.75 999 1 0 0 0 0 0 0 0 0 0 0 0 64 58.5 999 1 2
Ana1058 2.5 999 999 0 0 0 1 0 0 0 0 0 0 0 0 41 999 999 1 3
Ana1059 3.25 999 999 0 1 0 0 0 0 0 0 0 1 0 1 60 999 60.5 1 2
Ana1060 3.5 999 999 1 0 0 0 0 0 1 0 1 0 0 0 999 999 999 1 3
Ana1061 3 999 999 0 1 0 0 0 0 0 0 0 1 0 0 999 999 999 1 3
Ana1062 2.75 999 999 0 1 0 0 0 0 0 0 0 0 0 1 45 999 999 1 3
Ana1063 2.75 999 999 0 1 0 0 0 0 0 0 1 0 0 1 999 999 999 1 3
Ana1064 1 999 999 1 0 1 0 0 0 0 0 1 0 0 1 999 999 999 1 3
Ana1065 2.75 999 999 1 0 0 0 0 0 0 0 1 0 0 0 999 999 999 1 3
Ana1066 2.75 999 999 0 0 0 0 0 0 1 0 0 0 0 0 999 999 999 1 3
Ana1067 4.25 999 999 1 0 0 1 0 0 0 0 0 0 0 1 999 999 999 1 3
Ana1068 3.5 999 999 0 0 0 0 0 0 1 0 0 0 0 1 999 999 999 1 3
Ana1069 3.75 999 999 1 0 0 0 0 0 0 0 0 0 0 0 999 999 999 1 3
Ana1070 4 999 999 0 1 0 0 0 0 0 0 1 0 0 1 31 999 999 1 3
Ana1071 2.75 999 999 1 0 0 0 0 0 1 0 0 1 0 0 53 999 999 1 3
