# Supplementary material for: To what degree does the missing-data technique influence the estimated growth in learning strategies over time? A tutorial example of sensitivity analysis for longitudinal data
Source: PLoS One. 2017 Sep 13;12(9):e0182615. doi: 10.1371/journal.pone.0182615 (PMC5597092; doi:10.1371/journal.pone.0182615)
Supplement: S4 File — (CSV) [file pone.0182615.s004.csv]

Lor1 2.25 999 999 1 0 0 1 0 0 0 0 0 0 0 0 999 999 999 1 3
Lor2 3.25 999 999 0 0 0 0 0 0 1 0 1 0 1 0 33 999 999 1 3
Lor3 3.25 3.25 3.75 0 1 0 0 0 0 0 0 1 0 1 0 52 54.7 59.2 0 1
Lor4 3 999 999 0 1 0 0 0 0 0 0 1 0 1 0 999 999 999 1 3
Lor5 999 3 999 0 1 0 0 0 0 0 0 1 0 1 0 58 44.9 999 1 2
Lor6 4 4 999 0 1 0 0 0 0 0 0 1 0 1 0 60 49.4 999 1 2
Lor7 3 3 2.75 0 1 0 0 0 0 0 0 1 0 1 0 55 54.3 57 0 1
Lor8 2.75 2.5 999 0 1 0 0 0 0 0 0 1 0 1 0 71 77.9 80.8 0 1
Lor9 3.25 999 999 0 1 0 0 0 0 0 0 1 0 1 0 999 999 999 1 3
Lor10 999 3 999 0 1 0 0 0 0 0 0 1 0 1 0 66 65.7 70.2 0 1
Lor11 3.25 2.25 1.5 0 1 0 0 0 0 0 0 1 0 1 0 61 54.8 65.2 0 1
Lor12 999 3 999 0 1 0 0 0 0 0 0 1 0 1 0 53 49.4 999 1 2
Lor13 3.25 3.5 2.5 0 1 0 0 0 0 0 0 1 0 1 0 60 56.7 66.7 0 1
Lor14 3.5 999 999 0 1 0 0 0 0 0 0 1 0 1 0 53 999 999 1 3
Lor15 3.5 2.5 2.75 0 1 0 0 0 0 0 0 1 0 1 0 59 51.2 66.2 0 1
Lor16 3.5 3.5 3 0 1 0 0 0 0 0 0 0 1 1 0 61 60.8 66.2 0 1
Lor17 4.5 999 999 0 1 0 0 0 0 0 0 1 0 1 0 45 999 999 1 3
Lor18 3.75 999 999 0 1 0 0 0 0 0 0 1 0 1 0 36 999 999 1 3
Lor19 3.25 999 999 0 1 0 0 0 0 0 0 1 0 1 0 46 999 999 1 3
Lor20 3 3.75 3.25 0 1 0 0 0 0 0 0 0 1 1 0 60 49.2 66.2 0 1
Lor21 3.25 999 999 0 1 0 0 0 0 0 0 1 0 1 0 34 999 999 1 3
Lor22 2.5 999 999 0 1 0 0 0 0 0 0 1 0 1 0 28 999 999 1 3
Lor23 2.5 999 999 1 0 0 0 0 1 0 0 1 0 1 0 58 999 999 1 3
Lor24 2.5 999 999 1 0 0 0 1 0 0 0 0 1 1 0 22 999 999 1 3
Lor25 3.25 999 999 0 0 1 0 0 0 0 0 0 0 1 0 999 999 999 1 3
Lor26 3 999 999 0 0 0 0 1 0 0 0 1 0 1 0 61 62.4 62 0 1
Lor27 3.25 999 999 1 0 0 0 1 0 0 0 0 1 1 0 57 999 999 1 3
Lor28 4 3.5 999 1 0 0 0 1 0 0 0 1 0 1 0 64 58.3 66 0 1
Lor29 2.5 3.25 999 1 0 0 0 1 0 0 0 1 0 1 0 58 57.3 999 1 2
Lor30 5 999 999 1 0 1 0 0 0 0 0 1 0 1 0 999 999 999 1 3
Lor31 3.75 999 999 0 0 1 0 0 0 0 0 1 0 1 0 61 999 999 1 2
Lor32 3 3.75 999 1 0 0 0 0 1 0 0 1 0 1 0 60 55.1 999 1 2
Lor33 3 999 999 1 0 0 0 0 1 0 0 0 1 1 0 999 999 999 1 3
Lor34 2.25 999 999 1 0 0 0 0 1 0 0 1 0 1 0 999 999 999 1 3
Lor35 3.5 999 1.25 1 0 0 0 1 0 0 0 1 0 1 0 59 62.1 65.2 0 1
Lor36 3.5 2 1.25 1 0 0 0 0 1 0 0 1 0 1 0 57 55.8 63.7 0 1
Lor37 3.5 999 999 0 0 0 0 0 1 0 0 1 0 1 0 46 999 999 1 3
Lor38 4.25 2.5 999 1 0 1 0 0 0 0 0 0 1 1 0 56 999 999 1 2
Lor39 1.5 2.75 999 1 0 1 0 0 0 0 0 1 0 1 0 61 38.7 999 1 2
Lor40 2.5 2.5 999 1 0 1 0 0 0 0 0 1 0 1 0 58 55.2 71.7 0 1
Lor41 3.75 3.25 4.25 1 0 0 0 0 1 0 0 1 0 1 0 55 54.2 59.2 0 1
Lor42 4 999 999 1 0 0 0 0 1 0 0 1 0 1 0 59 55.1 48.8 0 1
Lor43 3 999 999 1 0 0 0 0 1 0 0 1 0 1 0 55 999 999 1 3
Lor44 1.5 3 1.75 1 0 0 0 0 1 0 0 1 0 1 0 59 55.9 63.6 0 1
Lor45 4.25 999 999 1 0 0 0 0 1 0 0 1 0 1 0 54 999 999 1 3
Lor46 3.5 3.25 2.5 1 0 0 0 0 1 0 0 1 0 1 0 60 56.5 64.2 0 1
Lor47 4.25 999 999 1 0 0 0 0 1 0 0 1 0 1 0 56 32.2 999 1 2
Lor48 3 999 999 1 0 0 0 0 0 1 0 0 1 1 0 60 999 999 1 3
Lor49 2.75 999 999 1 0 0 0 0 1 0 0 1 0 1 0 47 999 999 1 3
Lor50 3.75 999 999 1 0 0 0 0 1 0 0 0 1 1 0 999 999 999 1 3
Lor51 3.5 4.25 999 0 0 1 0 0 0 0 0 0 1 1 0 58 41.6 999 1 2
Lor52 4.5 4 3.5 1 0 0 0 0 1 0 0 0 0 1 0 64 62.6 60.3 0 1
Lor53 2.25 2.75 3 1 0 0 0 0 1 0 0 1 0 1 0 59 59.3 61.4 0 1
Lor54 3.25 2.5 999 1 0 0 0 1 0 0 0 1 0 1 0 57 56 999 1 2
Lor55 2 2.75 999 0 0 1 0 0 0 0 0 1 0 1 0 60 47.9 61 0 1
Lor56 999 1.25 999 1 0 1 0 0 0 0 0 0 0 1 0 63 65 62.5 0 1
Lor57 4 999 999 1 0 1 0 0 0 0 0 1 0 1 0 45 999 999 1 3
Lor58 3.75 999 999 0 0 0 0 1 0 0 0 0 1 1 0 999 999 999 1 3
Lor59 999 999 2.5 1 0 0 0 1 0 0 0 0 1 1 0 67 62.3 62.3 0 1
Lor60 999 4.5 999 1 0 0 0 0 1 0 0 1 0 1 0 58 55.4 70.2 0 1
Lor61 3.5 999 999 1 0 0 0 0 1 0 0 1 0 1 0 57 999 999 1 3
Lor62 4.25 999 999 0 0 0 0 0 1 0 0 1 0 1 0 999 999 999 1 3
Lor63 2.25 2.25 3.25 0 0 0 0 0 1 0 0 1 0 1 0 65 63 57.7 0 1
Lor64 3.75 999 999 0 0 0 0 0 1 0 0 0 1 1 0 61 54.8 999 1 2
Lor65 3 4 999 0 0 0 0 0 1 0 0 1 0 1 0 59 56.9 62.8 0 1
Lor66 3.5 4 999 1 0 0 0 0 1 0 0 1 0 1 0 59 57.1 999 1 2
Lor67 2.25 999 999 1 0 0 0 0 1 0 0 1 0 1 0 62 59.2 999 1 2
Lor68 2.25 999 999 1 0 0 0 0 1 0 0 0 1 1 0 44 999 999 1 3
Lor69 1.75 1.75 4 1 0 0 0 0 1 0 0 0 0 1 0 63 61 65.1 0 1
Lor70 3 999 999 1 0 0 0 0 1 0 0 0 0 1 0 56 999 999 1 3
Lor71 3 999 999 0 0 1 0 0 0 0 0 1 0 1 0 58 999 999 1 3
Lor72 4 3.25 2.25 1 0 1 0 0 0 0 0 1 0 1 0 70 63.8 72.5 0 1
Lor73 2.75 999 999 1 0 0 0 0 0 1 0 0 0 1 0 55 999 999 1 2
Lor74 2.25 999 999 0 0 1 0 0 0 0 0 1 0 1 0 57 999 999 1 3
Lor75 2.75 999 999 1 0 0 0 0 0 1 0 1 0 1 0 56 999 999 1 3
Lor76 3.75 999 999 0 0 0 0 0 1 0 0 1 0 1 0 48 999 999 1 3
Lor77 2.75 3 3 1 0 0 0 0 1 0 0 1 0 1 0 60 55.2 62.6 0 1
Lor78 3 999 999 0 0 0 0 1 0 0 0 1 0 1 0 53 999 999 1 3
Lor79 3.5 999 999 0 0 1 0 0 0 0 0 1 0 1 0 65 999 999 1 2
Lor80 3.5 999 999 1 0 1 0 0 0 0 0 0 0 1 0 60 53.4 999 1 2
Lor81 3.5 999 999 1 0 1 0 0 0 0 0 0 1 1 0 59 999 999 1 3
Lor82 1.25 999 999 0 0 1 0 0 0 0 0 1 0 1 0 999 999 999 1 3
Lor83 4 2.75 2.25 0 0 1 0 0 0 0 0 1 0 1 0 60 61.7 79.2 0 1
Lor84 4.75 4.25 3.25 1 0 0 0 0 1 0 0 1 0 1 0 61 999 73.4 0 1
Lor85 4 999 999 1 0 0 0 0 1 0 0 1 0 1 0 49 999 999 1 3
Lor86 2.75 999 999 1 0 0 0 0 1 0 0 1 0 1 0 54 999 999 1 3
Lor87 1.25 999 999 1 0 0 0 0 1 0 0 0 0 1 0 57 53.3 58.8 0 1
Lor88 2 999 999 1 0 0 0 0 1 0 0 0 0 1 0 999 999 999 1 3
Lor89 3.25 999 999 0 0 0 0 0 1 0 0 1 0 1 0 999 999 999 1 3
Lor90 2.75 2.75 999 0 0 0 0 1 0 0 0 1 0 1 0 60 999 999 1 2
Lor91 4 999 999 1 0 0 0 0 0 0 0 1 0 1 0 999 999 999 1 3
Lor92 3 3 999 1 0 0 0 1 0 0 0 1 0 1 0 54 43.5 999 1 2
Lor93 2.75 999 999 0 0 1 0 0 0 0 0 0 0 1 0 66 40.6 999 1 2
Lor94 2.5 999 999 0 0 0 0 1 0 0 0 1 0 1 0 57 43.7 999 1 2
Lor95 4 3 999 1 0 0 0 1 0 0 0 0 0 1 0 65 999 999 1 2
Lor96 2.75 999 999 0 0 0 0 0 0 1 0 1 0 1 0 60 999 65.6 0 1
Lor97 3.75 999 999 0 0 0 0 1 0 0 0 1 0 1 0 53 999 999 1 3
Lor98 5 999 999 1 0 0 0 1 0 0 0 1 0 1 0 43 999 999 1 3
Lor99 1.5 999 999 1 0 0 0 1 0 0 0 1 0 1 0 55 999 999 1 3
Lor100 3 999 999 1 0 0 0 1 0 0 0 0 1 1 0 50 999 999 1 3
Lor101 3 999 999 0 0 0 0 1 0 0 0 0 1 1 0 999 999 999 1 3
Lor102 4.25 999 999 1 0 0 0 1 0 0 0 1 0 1 0 50 999 999 1 3
Lor103 2.75 999 999 1 0 0 0 0 0 1 0 1 0 1 0 52 999 999 1 3
Lor104 999 999 3.5 1 0 0 0 0 0 1 0 1 0 1 0 66 58.3 71.6 0 1
Lor105 2.25 999 999 1 0 0 0 0 0 0 0 1 0 1 0 999 999 999 1 3
Lor106 999 2.75 999 0 0 1 0 0 0 0 0 0 0 1 0 58 51.3 61.7 0 1
Lor107 3.5 999 999 1 0 0 0 1 0 0 0 0 1 1 0 999 999 999 1 3
Lor108 4.5 3.25 3.25 1 0 0 0 1 0 0 0 1 0 1 0 58 60.9 63 0 1
Lor109 3.5 999 999 0 0 1 0 0 0 0 0 0 0 1 0 49 999 999 1 3
Lor110 2.5 999 999 0 0 0 0 1 0 0 0 1 0 1 0 999 999 999 1 3
Lor111 4.5 999 999 1 0 0 0 1 0 0 0 0 1 1 0 999 999 999 1 3
Lor112 2.75 4.5 999 0 0 1 0 0 0 0 0 1 0 1 0 61 999 999 1 2
Lor113 3 999 999 0 0 1 0 0 0 0 0 0 0 1 0 52 999 999 1 3
Lor114 3.25 999 999 0 0 1 0 0 0 0 0 1 0 1 0 51 999 999 1 3
Lor115 3.75 3.75 999 0 0 1 0 0 0 0 0 1 0 1 0 58 999 999 1 2
Lor116 2.5 999 999 1 0 0 0 0 0 1 0 0 0 1 0 63 999 75.2 0 1
Lor117 2.75 999 999 1 0 0 0 0 0 1 0 1 0 1 0 54 999 999 1 3
Lor118 1.75 999 999 0 0 0 0 1 0 0 0 1 0 1 0 999 999 999 1 3
Lor119 3 999 999 0 0 0 0 1 0 0 0 0 1 1 0 59 999 999 1 2
Lor120 3 3 999 1 0 0 0 0 0 1 0 0 0 1 0 65 43.8 999 1 2
Lor121 3.25 999 999 0 0 0 0 1 0 0 0 1 0 1 0 47 999 999 1 3
Lor122 999 999 1 1 0 0 0 1 0 0 0 0 0 0 0 65 60 75.8 0 1
Lor123 2 2.25 1.75 0 0 0 0 0 0 0 0 1 0 0 0 65 65.5 71.5 0 1
Lor124 3.25 999 999 1 0 0 1 0 0 0 0 0 1 0 0 999 999 999 1 3
Lor125 1.5 999 999 0 0 0 0 1 0 0 0 0 1 1 0 999 999 999 1 3
Lor126 4.5 999 999 0 0 0 0 0 1 0 0 1 0 1 0 42 999 999 1 3
Lor127 2.75 999 999 1 0 0 0 1 0 0 0 1 0 1 0 53 999 999 1 3
Lor128 1.5 999 999 0 0 0 0 0 0 0 0 0 0 1 0 61 49.2 999 1 2
Lor129 2.75 999 999 1 0 0 0 0 0 0 0 0 0 1 0 66 999 999 1 3
Lor130 2.5 999 999 0 0 0 0 1 0 0 0 0 0 1 0 46 999 999 1 3
Lor131 4.75 999 999 0 0 0 0 0 0 1 0 0 0 1 0 999 999 999 1 3
Lor132 1.75 999 999 1 0 0 0 1 0 0 0 0 1 1 0 33 999 999 1 3
Lor133 3 3.25 999 0 0 0 0 0 0 0 0 0 0 1 0 63 57.7 999 1 2
Lor134 3 3 999 0 0 0 1 0 0 0 0 0 1 1 0 62 49.5 999 1 2
Lor135 3 2.75 2 1 0 0 0 0 0 0 0 1 0 1 0 68 66.7 999 0 1
Lor136 4.25 3.5 999 0 0 0 1 0 0 0 0 0 0 1 0 60 999 999 1 2
Lor137 3 999 2.5 1 0 0 0 0 0 0 0 0 0 1 0 65 57.7 66.2 0 1
Lor138 2.25 2 1.75 1 0 0 0 0 0 0 0 1 0 1 0 64 56.2 68.7 0 1
Lor139 3.5 3.75 3 1 0 0 0 0 0 0 0 1 0 1 0 65 54.5 68.3 0 1
Lor140 4.5 999 999 1 0 0 1 0 0 0 0 1 0 1 0 60 51 999 1 2
Lor141 3.25 999 999 0 0 0 1 0 0 0 0 0 0 1 0 56 999 999 1 3
Lor142 999 3 999 0 0 0 1 0 0 0 0 1 0 1 0 63 49.8 999 1 2
Lor143 3.5 1.75 2.5 1 0 0 0 0 0 0 0 1 0 1 0 62 65.5 999 0 1
Lor144 999 3.75 3.25 1 0 0 0 0 0 0 0 0 1 1 0 63 52.5 59 0 1
Lor145 2 999 999 1 0 0 0 0 1 0 0 1 0 1 0 65 68.8 70.7 0 1
Lor146 2.25 999 999 0 0 0 0 0 0 0 0 1 0 1 0 40 999 999 1 3
Lor147 3 3.25 3.5 1 0 0 0 1 0 0 0 1 0 1 0 66 68.5 72.2 0 1
Lor148 2 2.75 999 1 0 0 0 0 0 0 0 1 0 1 0 58 50.2 999 1 2
Lor149 2.75 2.75 3 0 0 0 0 0 0 0 0 0 0 1 0 64 55.5 58 0 1
Lor150 1.75 999 999 1 0 0 0 0 0 0 0 1 0 1 0 63 66.2 999 0 1
Lor151 3.25 999 999 1 0 0 0 0 0 0 0 0 0 1 0 63 999 999 1 3
Lor152 2 2 1.5 1 0 0 0 0 0 0 0 0 0 1 0 65 62.2 73.3 0 1
Lor153 3.75 999 999 0 0 0 0 0 0 0 0 0 0 1 0 56 999 999 1 3
Lor154 999 4.25 999 0 0 0 1 0 0 0 0 1 0 1 0 64 48.8 61.2 0 1
Lor155 3 2.5 999 1 0 0 0 0 0 0 0 0 0 1 0 67 64.7 75.8 0 1
Lor156 2.75 999 999 1 0 0 0 0 0 0 0 1 0 1 0 57 48.7 999 1 2
Lor157 3.25 4 999 1 0 0 0 1 0 0 0 1 0 1 0 62 62.2 999 1 2
Lor158 3.25 999 999 1 0 0 1 0 0 0 0 1 0 0 1 43 999 999 1 3
Lor159 3 999 999 1 0 0 0 0 0 0 0 1 0 1 0 59 51.5 66.2 0 1
Lor160 3 999 999 1 0 0 0 0 0 0 0 1 0 1 0 59 999 999 1 3
Lor161 2 999 999 1 0 0 0 0 0 0 0 0 0 1 0 999 999 999 1 3
Lor162 999 1 999 0 0 0 0 0 0 0 0 1 0 1 0 65 65.8 999 0 1
Lor163 3 999 999 0 0 0 1 0 0 0 0 0 0 1 0 60 999 999 1 3
Lor164 2.25 999 999 1 0 0 0 0 0 0 0 1 0 1 0 62 999 999 1 3
Lor165 3.25 3.5 2.25 0 0 0 0 0 0 0 0 1 0 1 0 59 56.2 72.2 0 1
Lor166 999 3.25 999 0 0 0 0 0 0 0 0 0 0 1 0 61 56.7 61.2 0 1
Lor167 1.25 1.5 999 1 0 0 1 0 0 0 0 0 0 1 0 57 53.8 999 1 2
Lor168 3.25 999 3 1 0 0 0 0 0 0 0 1 0 1 0 61 55.8 65 0 1
Lor169 3.5 999 999 0 0 0 0 0 0 0 0 0 0 1 0 53 999 999 1 3
Lor170 1.75 3.5 3.5 1 0 0 0 0 0 0 0 1 0 1 0 61 55.5 68.3 0 1
Lor171 3 999 999 1 0 0 0 0 0 0 0 1 0 1 0 53 999 999 1 3
Lor172 2.5 999 999 1 0 0 0 0 0 1 0 1 0 1 0 43 999 999 1 3
Lor173 3.5 999 999 0 0 0 1 0 0 0 0 1 0 1 0 47 999 999 1 3
Lor174 2.25 999 999 0 0 0 0 1 0 0 0 1 0 1 0 61 64.4 999 0 1
Lor175 2 1 1 1 0 0 0 0 0 0 0 1 0 1 0 65 62 999 0 1
Lor176 3.5 999 999 1 0 0 0 0 0 0 0 1 0 1 0 999 999 999 1 3
Lor177 999 999 3 1 0 0 0 0 0 0 0 1 0 1 0 66 999 66.7 0 1
Lor178 2.25 999 999 1 0 0 0 0 1 0 0 0 0 1 0 53 999 999 1 3
Lor179 1.25 999 999 0 0 0 0 0 0 0 0 1 0 1 0 49 999 999 1 3
Lor180 3.5 999 2.75 1 0 0 0 0 0 0 0 0 0 1 0 63 50.8 63.3 0 1
Lor181 3 999 999 1 0 0 0 0 0 0 0 1 0 1 0 999 999 999 1 3
Lor182 1.25 1.25 1.25 0 0 0 1 0 0 0 0 1 0 1 0 64 61.9 71.6 0 1
Lor183 3.75 999 999 0 0 0 0 0 0 0 0 0 0 1 0 55 999 999 1 3
Lor184 2 2 999 1 0 0 0 0 0 0 0 1 0 1 0 65 999 999 1 2
Lor185 4 999 999 0 0 0 1 0 0 0 0 1 0 1 0 62 999 61.6 0 1
Lor186 1 1 1 0 0 0 0 0 0 0 0 1 0 1 0 62 63 71.5 0 1
Lor187 999 999 1.75 1 0 0 0 0 0 0 0 0 0 1 0 68 74.5 80 0 1
Lor188 2 999 999 0 0 0 1 0 0 0 0 1 0 1 0 67 999 58.9 0 1
Lor189 2.25 999 2 0 0 0 0 0 0 0 0 0 0 1 0 65 57.7 66.2 0 1
Lor190 2.75 999 999 0 0 0 0 0 0 0 0 0 1 1 0 52 999 999 1 3
Lor191 3.25 999 999 0 0 0 0 0 0 0 0 1 0 1 0 45 999 999 1 3
Lor192 999 999 3 0 0 0 0 0 0 0 0 1 0 1 0 63 67.2 73.3 0 1
Lor193 3 999 999 1 0 0 0 0 0 0 0 1 0 1 0 54 999 999 1 3
Lor194 999 2.25 999 0 0 0 0 0 0 0 0 0 0 1 0 63 999 999 1 2
Lor195 2.5 1.75 999 0 0 0 0 0 0 0 0 0 0 1 0 62 52.7 999 1 2
Lor196 2.25 999 999 0 0 0 0 0 0 0 0 0 0 1 0 65 999 999 1 2
Lor197 2.5 2.75 3.5 0 0 0 0 0 0 0 0 0 0 1 0 67 57.2 72 0 1
Lor198 3.25 2.5 2.75 1 0 0 0 0 0 0 0 0 0 1 0 68 62.7 70.5 0 1
Lor199 2.75 3.5 3.75 1 0 0 0 0 0 0 0 0 0 1 0 68 58.3 61.5 0 1
Lor200 4 3 4 1 0 0 0 0 0 0 0 0 0 1 0 62 50 67.7 0 1
Lor201 3 3 999 0 0 0 1 0 0 0 0 0 0 1 0 58 48.6 999 1 2
Lor202 3 2.25 999 1 0 0 1 0 0 0 0 1 0 1 0 58 46 999 1 2
Lor203 3.25 999 999 0 0 0 0 0 0 0 0 0 1 1 0 60 999 999 1 3
Lor204 4 999 999 1 0 0 1 0 0 0 0 1 0 1 0 56 999 999 1 3
Lor205 2.5 999 2 1 0 0 0 0 0 0 0 0 0 1 0 67 61.7 68.7 0 1
Lor206 1.5 2 999 1 0 1 0 0 0 0 0 0 0 1 0 70 999 63.7 0 1
Lor207 1.5 2 999 1 0 1 0 0 0 0 0 1 0 1 0 60 50.9 999 1 2
Lor208 3.25 2.25 999 1 0 0 0 0 0 0 0 0 0 1 0 63 47.2 999 1 2
Lor209 3.5 3.5 2.5 0 0 0 0 0 0 0 0 0 0 1 0 61 57.2 67 0 1
Lor210 3 2.75 999 0 0 0 1 0 0 0 0 0 0 1 0 71 999 999 1 2
Lor211 1.5 1.5 2.25 0 0 0 1 0 0 0 0 0 0 1 0 67 58.3 73.7 0 1
Lor212 999 4.25 2 1 0 0 0 0 0 0 0 0 1 1 0 61 57.7 75 0 1
Lor213 3.25 999 999 1 0 0 1 0 0 0 0 1 0 1 0 58 999 999 1 3
Lor214 4 999 2.5 1 0 0 0 0 0 0 0 0 0 1 0 62 51.5 999 0 1
Lor215 2 999 999 0 0 0 0 0 0 0 0 0 0 1 0 50 999 999 1 3
Lor216 3.25 999 999 1 0 0 0 0 0 0 0 0 1 1 0 55 999 999 1 3
Lor217 999 2.75 999 1 0 0 0 0 0 0 0 0 0 1 0 61 53 999 1 2
Lor218 999 999 4.75 1 0 0 0 0 0 0 0 0 1 1 0 63 65 72.5 0 1
Lor219 2.5 2.5 2.75 0 0 0 0 0 0 0 0 0 0 1 0 72 76.2 81.5 0 1
Lor220 2.5 999 999 0 0 0 0 0 0 0 0 0 0 0 1 57 999 999 1 3
Lor221 2.75 999 999 1 0 0 1 0 0 0 0 0 0 0 1 53 999 999 1 3
Lor222 5 999 999 0 0 0 1 0 0 0 0 0 0 0 1 999 999 999 1 3
Lor223 2.5 999 999 0 0 0 1 0 0 0 0 0 0 0 1 56 999 999 1 3
Lor224 1.75 999 3 1 0 0 1 0 0 0 0 0 0 0 1 69 64 70.3 0 1
Lor225 3 2.75 2.25 1 0 0 0 0 0 0 0 1 0 0 1 64 62.5 73.3 0 1
Lor226 2 1.75 2 1 0 0 0 0 0 0 0 0 0 0 1 70 74 76.2 0 1
Lor227 1.75 2.25 1.75 1 0 0 0 0 0 0 0 0 0 0 1 61 60 70 0 1
Lor228 3.25 999 999 1 0 0 0 0 0 0 0 0 0 0 1 66 64 73.5 0 1
Lor229 3.5 999 999 1 0 0 0 0 0 0 0 1 0 0 1 999 999 999 1 3
Lor230 2.5 2.5 1.5 0 0 0 0 0 0 0 0 0 0 0 1 67 63.7 74.2 0 1
Lor231 3.25 999 999 0 0 0 0 0 0 0 0 0 0 0 1 42 999 999 1 3
Lor232 3.25 999 999 1 0 0 1 0 0 0 0 1 0 0 0 54 999 999 1 3
Lor233 1 1.75 1.75 1 0 0 0 0 0 0 0 0 0 0 1 62 64.7 75.8 0 1
Lor234 999 2.75 2 1 0 0 0 0 0 0 0 0 0 0 1 65 69.2 75 0 1
Lor235 2.5 999 999 1 0 0 1 0 0 0 0 1 0 0 1 54 999 999 1 3
Lor236 2.5 2.75 2.5 1 0 0 0 0 0 0 0 0 0 0 1 64 61.7 75.5 0 1
Lor237 2.5 999 999 1 0 0 0 0 0 0 0 1 0 0 1 57 999 999 1 3
Lor238 4 999 999 1 0 0 0 0 0 0 0 1 0 0 1 45 999 999 1 3
Lor239 1.75 999 1.75 1 0 0 1 0 0 0 0 0 0 0 1 77 74.3 72.5 0 1
Lor240 2.5 2.75 2.5 1 0 0 0 0 0 0 0 0 0 0 1 59 54.5 68.7 0 1
Lor241 2.25 2 2.25 1 0 0 1 0 0 0 0 0 0 0 1 61 59.5 63.7 0 1
Lor242 3.5 999 999 1 0 0 1 0 0 0 0 0 0 0 1 999 999 999 1 3
Lor243 2 1.75 2 1 0 0 0 0 0 0 0 0 1 0 1 66 57.2 80 0 1
Lor244 3.25 999 999 0 0 0 0 0 0 0 0 0 0 0 1 47 999 999 1 3
Lor245 1.5 1.75 1.25 0 0 0 0 0 0 0 0 0 0 0 0 62 62.7 999 0 1
Lor246 3.75 999 999 1 0 0 1 0 0 0 0 0 0 0 1 56 999 999 1 3
Lor247 1.75 999 1.75 1 0 0 1 0 0 0 0 0 0 0 1 59 56.2 61.7 0 1
Lor248 1 1 999 1 0 0 1 0 0 0 0 0 0 0 0 80 69.8 78.2 0 1
Lor249 3.5 999 999 1 0 0 1 0 0 0 0 0 0 0 0 44 999 999 1 3
Lor250 3.75 2.75 999 0 0 0 1 0 0 0 0 0 0 0 1 59 51 999 1 2
Lor251 2.75 999 999 0 0 0 0 0 0 0 0 0 0 0 1 31 999 999 1 3
Lor252 2.75 2.75 3.25 1 0 0 0 0 0 0 0 0 0 0 1 63 63.7 72.2 0 1
Lor253 2.5 2.25 2.25 1 0 0 0 0 0 0 0 0 0 0 1 65 57 70 0 1
Lor254 1.75 999 1.25 1 0 0 0 0 0 0 0 0 0 0 1 69 61.7 71.5 0 1
Lor255 2.25 999 999 1 0 0 0 0 0 0 0 0 0 0 1 53 999 999 1 3
Lor256 2 2.5 1.5 1 0 0 0 0 0 0 0 0 0 0 1 77 73 74.5 0 1
Lor257 4.25 2.5 2.75 1 0 0 0 0 0 0 0 0 0 0 1 62 61.2 74.7 0 1
Lor258 3 2 3 1 0 0 0 0 0 0 0 0 0 0 1 67 62.2 999 0 1
Lor259 3.75 999 999 1 0 0 0 0 0 0 0 1 0 0 0 44 999 999 1 3
Lor260 1.5 999 999 1 0 0 0 0 0 0 0 0 0 0 1 999 999 999 1 3
Lor261 4 999 999 1 0 0 0 0 0 0 0 1 0 0 1 40 999 999 1 3
Lor262 2.5 2.25 999 0 0 0 0 0 0 0 0 0 0 0 1 57 58.3 999 0 1
Lor263 4 2.75 3.25 1 0 0 0 0 0 0 0 0 0 0 1 64 55.2 70.8 0 1
Lor264 2.5 2.5 2 1 0 0 0 0 0 0 0 0 0 0 1 72 70.5 999 0 1
Lor265 2.25 999 999 1 0 0 0 0 0 0 0 1 0 0 0 58 999 999 1 3
Lor266 1.5 1.5 1.25 0 0 0 0 0 0 0 0 0 0 0 1 75 70.2 75.5 0 1
Lor267 3 3.75 2.75 1 0 0 0 0 0 0 0 0 0 0 1 68 70.5 70 0 1
Lor268 3 999 999 1 0 0 1 0 0 0 0 1 0 0 1 61 999 999 1 3
Lor269 999 999 2.75 1 0 0 0 0 0 0 0 0 0 0 1 71 68.7 71 0 1
Lor270 2 2 999 0 0 0 0 0 0 0 0 0 0 0 0 59 999 999 1 2
Lor271 2.75 1.75 2.75 1 0 0 0 0 0 0 0 0 0 0 1 68 58.7 72 0 1
Lor272 2.25 999 999 1 0 0 0 0 0 0 0 0 0 0 1 58 999 999 1 3
Lor273 3 999 999 0 0 0 1 0 0 0 0 1 0 0 1 48 999 999 1 3
Lor274 3.75 3.25 3.25 1 0 0 0 0 0 0 0 1 0 0 1 62 62.5 70 0 1
Lor275 3.5 999 999 1 0 0 1 0 0 0 0 0 0 0 1 38 999 999 1 3
Lor276 2.5 999 999 1 0 0 1 0 0 0 0 0 0 0 1 66 58.6 999 1 2
Lor277 1.5 999 999 1 0 0 0 0 0 0 0 1 0 0 1 49 999 999 1 3
Lor278 1.75 999 999 0 0 0 0 0 0 0 0 1 0 0 1 999 999 999 1 3
Lor279 2.25 3 2.75 1 0 0 0 0 0 0 0 0 0 0 1 61 58 71 0 1
Lor280 1.5 1.5 999 1 0 0 1 0 0 0 0 0 0 0 1 62 53.8 63.7 0 1
Lor281 3 999 999 1 0 0 1 0 0 0 0 0 0 0 1 55 999 999 1 3
Lor282 3.5 2.75 999 1 0 0 0 0 0 0 0 1 0 0 1 65 61.7 64.7 0 1
Lor283 2.25 999 1 0 0 0 0 0 0 0 0 0 0 0 0 68 64.5 70.2 0 1
Lor284 3.25 999 999 1 0 0 0 0 0 0 0 0 1 0 1 38 999 999 1 3
Lor285 2 999 999 1 0 0 1 0 0 0 0 0 0 0 0 58 999 999 1 3
Lor286 1.5 999 999 1 0 0 1 0 0 0 0 0 0 0 1 76 72.9 76.1 0 1
Lor287 3.75 999 999 1 0 0 1 0 0 0 0 0 0 0 1 60 999 999 1 3
Lor288 4 999 999 1 0 0 0 0 0 0 0 1 0 0 0 999 999 999 1 3
Lor289 3.25 1.5 2.5 1 0 0 0 0 0 0 0 0 0 0 1 72 66.2 999 0 1
Lor290 999 2.5 999 1 0 0 1 0 0 0 0 0 0 0 1 64 61.2 69.5 0 1
Lor291 3.75 999 999 1 0 0 1 0 0 0 0 1 0 0 1 999 999 999 1 3
Lor292 1.5 999 999 0 0 0 0 0 0 0 0 1 0 0 1 56 999 999 1 3
Lor293 3 999 999 0 0 0 0 0 0 0 0 1 0 0 0 39 999 999 1 3
Lor294 3.25 3 999 1 0 0 0 0 0 0 0 0 0 0 1 67 999 75.2 0 1
Lor295 2 3.25 999 1 0 0 0 0 0 0 0 1 0 0 1 60 52 67.5 0 1
Lor296 3 999 999 1 0 0 0 0 0 0 0 1 0 0 1 55 999 999 1 3
Lor297 2.25 999 999 0 0 0 0 0 0 0 0 1 0 0 1 44 999 999 1 3
Lor298 2 999 2 0 0 0 0 0 0 0 0 0 0 0 1 65 51.2 50 0 1
Lor299 3.75 999 999 0 0 0 1 0 0 0 0 1 0 0 0 62 999 999 1 3
Lor300 2.5 999 999 1 0 0 1 0 0 0 0 1 0 0 1 43 999 999 1 3
Lor301 4.5 999 999 0 0 0 1 0 0 0 0 1 0 0 1 999 999 999 1 3
Lor302 3.5 999 999 1 0 0 1 0 0 0 0 1 0 0 1 44 999 999 1 3
Lor303 2.75 3.5 999 0 0 0 1 0 0 0 0 0 0 0 1 61 61.7 69.5 0 1
Lor304 2 999 999 1 0 0 1 0 0 0 0 0 0 0 1 39 999 999 1 3
Lor305 1 999 999 0 0 0 1 0 0 0 0 1 0 0 0 56 999 999 1 3
Lor306 3.25 999 999 1 0 0 1 0 0 0 0 1 0 0 1 50 999 999 1 3
Lor307 2.75 2.75 1.75 1 0 0 0 0 0 0 0 0 0 0 0 66 58.3 999 0 1
Lor308 1.25 3 999 1 0 0 1 0 0 0 0 0 1 0 0 65 999 999 1 2
Lor309 2.75 999 999 0 0 0 1 0 0 0 0 0 0 0 1 44 999 999 1 3
Lor310 1 999 999 1 0 0 0 0 0 0 0 0 0 0 1 999 999 999 1 3
Lor311 2 2 1.5 1 0 0 0 0 0 0 0 0 0 0 1 75 66.2 999 0 1
Lor312 1.75 999 999 1 0 0 0 0 0 0 0 0 1 0 1 43 999 999 1 3
Lor313 2 999 999 1 0 0 0 0 0 0 0 1 0 0 0 67 999 999 1 2
Lor314 2.25 2.25 3 1 0 0 1 0 0 0 0 0 0 0 1 58 56.2 70.8 0 1
Lor315 2.75 3.25 2.25 1 0 0 0 0 0 0 0 0 0 0 1 62 57.5 71.2 0 1
Lor316 2.5 999 999 0 0 0 0 0 0 0 0 1 0 0 0 51 999 999 1 3
Lor317 3 999 999 0 0 0 0 0 0 0 0 0 0 0 1 59 55 999 1 2
Lor318 2.25 2.5 2 1 0 0 0 0 0 0 0 0 0 0 1 73 72.7 999 0 1
Lor319 3.5 999 999 0 0 0 0 0 0 0 0 0 0 0 1 33 999 999 1 3
Lor320 3.25 999 999 1 0 0 0 0 0 0 0 0 0 0 1 999 999 999 1 3
Lor321 3 999 999 1 0 0 1 0 0 0 0 0 1 0 1 50 999 999 1 3
Lor322 3.75 999 4.75 1 0 0 1 0 0 0 0 1 0 0 1 62 55.7 71.1 0 1
Lor323 999 2.5 1.5 0 0 0 1 0 0 0 0 0 0 0 0 71 65.5 71.6 0 1
Lor324 3.75 999 999 1 0 0 1 0 0 0 0 1 0 0 1 999 999 999 1 3
Lor325 2.25 2.25 2.25 1 0 0 1 0 0 0 0 0 0 0 0 68 62.1 71.1 0 1
Lor326 2.5 4 999 0 0 0 1 0 0 0 0 1 0 0 1 64 57.9 65.3 0 1
Lor327 2.75 1.5 999 1 0 0 1 0 0 0 0 1 0 0 1 65 62.1 71.1 0 1
Lor328 3 999 999 1 0 0 0 0 0 0 0 0 0 0 1 46 999 999 1 3
Lor329 3.5 4 999 0 0 0 0 0 0 0 0 0 0 0 0 71 60.2 999 0 1
Lor330 1 2.5 2.25 0 0 0 0 0 0 0 0 0 0 0 0 63 59 60.8 0 1
Lor331 3.5 999 999 0 0 0 0 0 0 0 0 0 1 0 1 999 999 999 1 3
Lor332 2 999 999 0 0 0 0 0 0 0 0 0 0 0 1 58 999 999 1 3
Lor333 1.75 999 999 1 0 0 0 0 0 0 0 0 0 0 1 71 999 999 1 3
Lor334 3.25 999 999 1 0 0 0 0 0 0 0 1 0 0 1 999 999 999 1 3
Lor335 3 2.75 3.25 1 0 0 0 0 0 0 0 0 0 0 0 72 65.8 58.5 0 1
Lor336 3.25 2.75 999 1 0 0 0 0 0 0 0 0 0 0 0 61 53.3 999 0 1
Lor337 1.75 2.25 3 0 0 0 0 0 0 0 0 0 0 0 1 72 74 78.5 0 1
Lor338 2 1.75 2 1 0 0 0 0 0 0 0 0 0 0 1 65 53.5 999 0 1
Lor339 1.5 2 2 1 0 0 0 0 0 0 0 0 0 0 1 68 66.7 71.5 0 1
Lor340 1.75 999 999 0 0 0 0 0 0 0 0 1 0 0 1 48 999 999 1 3
Lor341 2 999 999 0 0 0 1 0 0 0 0 1 0 0 1 55 999 999 1 3
Lor342 2.5 1.5 1 1 0 0 1 0 0 0 0 0 0 0 0 61 55.7 65.8 0 1
Lor343 2.75 999 999 1 0 0 0 0 0 0 0 1 0 0 1 49 999 999 1 3
Lor344 3 999 999 0 0 0 0 0 0 0 0 0 0 0 1 999 999 999 1 3
Lor345 3.25 999 999 1 0 0 0 0 0 0 0 0 1 0 1 999 999 999 1 3
Lor346 3 999 999 1 0 0 0 0 0 0 0 1 0 0 0 999 999 999 1 3
Lor347 2 999 999 1 0 0 0 0 0 0 0 0 0 0 1 55 999 999 1 3
Lor348 2 1.75 1.5 1 0 0 0 0 0 0 0 1 0 0 1 68 64.2 74 0 1
Lor349 3 999 999 1 0 0 0 0 0 0 0 0 1 0 1 44 999 999 1 3
Lor350 2.75 1.5 1.75 0 0 0 1 0 0 0 0 0 0 0 1 69 63.3 68.9 0 1
Lor351 1.25 999 1 1 0 0 1 0 0 0 0 0 0 0 0 70 60.8 66.3 0 1
Lor352 3 2 2 0 0 0 1 0 0 0 0 0 0 0 0 67 61.9 65.7 0 1
Lor353 2.5 2.25 2.75 1 0 0 0 0 0 0 0 1 0 0 0 68 64.5 70 0 1
Lor354 3 999 999 0 0 0 0 0 0 0 0 1 0 0 1 61 999 999 1 3
Lor355 1.5 1 1 1 0 0 0 0 0 0 0 0 0 0 0 67 61.7 76 0 1
Lor356 1.75 1.75 2 1 0 0 0 0 0 0 0 0 0 0 0 70 75.5 80 0 1
Lor357 3.25 999 999 0 0 0 0 0 0 0 0 0 0 0 1 999 999 999 1 3
Lor358 3.5 4.5 999 0 0 0 1 0 0 0 0 1 0 0 0 60 46.4 999 1 2
Lor359 3 999 999 0 0 0 1 0 0 0 0 0 1 0 1 999 999 999 1 3
Lor360 2.75 999 999 0 0 0 1 0 0 0 0 0 1 0 1 999 999 999 1 3
Lor361 3.5 999 2 1 0 0 1 0 0 0 0 0 0 0 1 70 67.9 67.1 0 1
Lor362 3 999 999 1 0 0 0 0 0 0 0 1 0 0 1 999 999 999 1 3
Lor363 2.5 3.75 4.25 1 0 0 0 0 0 0 0 0 0 0 0 60 51 61.2 0 1
Lor364 1.75 2.25 999 1 0 0 0 0 0 0 0 0 0 0 0 68 66.2 57.5 0 1
Lor365 3.5 999 999 1 0 0 0 0 0 0 0 0 0 0 1 999 999 999 1 3
Lor366 3.5 999 999 0 0 0 1 0 0 0 0 1 0 0 0 39 999 999 1 3
Lor367 3.25 999 999 1 0 0 1 0 0 0 0 0 0 0 1 47 999 999 1 3
Lor368 3.25 3.75 999 1 0 0 1 0 0 0 0 0 0 0 1 65 999 999 1 2
Lor369 3 999 999 1 0 0 0 0 0 0 0 0 0 0 1 62 999 999 1 3
Lor370 3 999 999 1 0 0 0 0 0 0 0 0 0 0 0 44 999 999 1 3
Lor371 3.25 999 999 1 0 0 1 0 0 0 0 0 1 0 1 999 999 999 1 3
Lor372 3.5 999 999 1 0 0 1 0 0 0 0 0 0 0 1 68 63.1 74.7 0 1
Lor373 3.25 999 999 0 0 0 0 0 0 0 0 0 0 0 0 51 999 999 1 3
Lor374 1.75 999 999 0 0 0 0 0 0 0 0 1 0 0 1 44 999 999 1 3
Lor375 2.25 3 999 1 0 0 0 0 0 0 0 0 0 0 0 66 64.2 999 0 1
Lor376 999 1.75 999 1 0 0 0 0 0 0 0 0 0 0 0 73 68.3 999 0 1
Lor377 3.25 999 999 1 0 0 0 0 0 0 0 1 0 0 1 54 999 999 1 3
Lor378 4 999 999 0 0 0 0 0 0 0 0 0 1 0 1 999 999 999 1 3
Lor379 2.25 3.5 999 0 0 0 0 0 0 0 0 0 0 0 0 63 44.2 999 1 2
Lor380 3 999 999 1 0 0 0 0 0 0 0 1 0 0 0 50 999 999 1 3
Lor381 3.5 3.75 3.75 0 0 0 1 0 0 0 0 0 0 0 0 71 58.8 65.4 0 1
Lor382 4 999 999 0 0 0 0 0 0 0 0 1 0 0 1 34 999 999 1 3
Lor383 3.75 999 999 0 0 0 0 0 0 0 0 1 0 0 1 999 999 999 1 3
Lor384 2.75 2.25 1 1 0 0 1 0 0 0 0 0 0 0 0 67 64.3 70 0 1
Lor385 1.75 999 999 1 0 0 1 0 0 0 0 0 0 0 0 44 999 999 1 3
Lor386 3 999 999 0 0 0 1 0 0 0 0 1 0 0 0 999 999 999 1 3
Lor387 2.75 999 999 0 0 0 1 0 0 0 0 0 0 0 1 44 999 999 1 3
Lor388 3.25 999 999 0 0 0 0 0 0 0 0 0 1 0 0 999 999 999 1 3
Lor389 2.25 999 999 0 0 0 1 0 0 0 0 0 0 0 1 68 64.5 74.5 0 1
Lor390 1.25 2.5 1.25 1 0 0 0 0 0 0 0 0 0 0 0 58 59 66.5 0 1
Lor391 2.75 999 999 1 0 0 0 0 0 0 0 1 0 0 0 54 999 999 1 3
Lor392 999 2.5 999 0 0 0 0 0 0 0 0 0 0 0 0 66 999 66.2 0 1
Lor393 2.5 2.75 2 1 0 0 0 0 0 0 0 0 0 0 1 67 70 72.5 0 1
Lor394 2.5 999 1.5 1 0 0 0 0 0 0 0 0 0 0 0 72 71.5 70 0 1
Lor395 3.5 999 999 0 0 0 0 0 0 0 0 0 0 0 0 65 63.7 74.5 0 1
Lor396 3 999 999 1 0 0 1 0 0 0 0 0 0 0 0 999 999 999 1 3
Lor397 2 999 1 1 0 0 0 0 0 0 0 0 0 0 1 71 69.2 78.5 0 1
Lor398 2.5 4 2.5 1 0 0 0 0 0 0 0 0 0 0 0 58 52.2 62.2 0 1
Lor399 3.5 999 999 0 0 0 0 0 0 0 0 1 0 0 0 33 999 999 1 3
Lor400 3.25 999 999 1 0 0 0 1 0 0 0 1 0 1 0 999 999 999 1 3
Lor401 3 999 999 1 0 1 0 0 0 0 0 1 0 1 0 50 999 999 1 3
Lor402 3.25 999 999 0 0 1 0 0 0 0 0 1 0 0 0 999 999 999 1 3
Lor403 3.5 999 999 0 1 0 0 0 0 0 0 1 0 0 1 56 48 999 1 2
Lor404 2.75 3.25 2 0 1 0 0 0 0 0 0 1 0 0 1 60 63.8 73.7 0 1
Lor405 1.25 999 999 0 1 0 0 0 0 0 0 1 0 0 1 77 70 74.5 0 1
Lor406 1.5 2.25 999 0 1 0 0 0 0 0 0 1 0 0 1 59 48.2 999 1 2
Lor407 2 1.75 999 0 1 0 0 0 0 0 0 1 0 0 1 67 67.2 70.8 0 1
Lor408 1.5 1.5 3 0 1 0 0 0 0 0 0 1 0 0 1 78 71.9 70.2 0 1
Lor409 2.5 999 2.75 0 1 0 0 0 0 0 0 1 0 0 1 62 54.4 67 0 1
Lor410 4.25 999 999 0 1 0 0 0 0 0 0 1 0 0 1 52 999 999 1 3
Lor411 3 3.5 999 0 1 0 0 0 0 0 0 1 0 0 1 61 58.3 71.2 0 1
Lor412 3.5 2.25 999 0 1 0 0 0 0 0 0 1 0 0 1 54 43.4 999 1 2
Lor413 2.25 1 2 0 1 0 0 0 0 0 0 1 0 0 1 58 65.6 66.7 0 1
Lor414 2 2.5 3 0 1 0 0 0 0 0 0 1 0 0 1 63 56.1 66.7 0 1
Lor415 3.75 2.75 3.75 0 1 0 0 0 0 0 0 1 0 0 1 74 63.1 63.5 0 1
Lor416 3.5 999 999 1 0 0 0 1 0 0 0 0 1 1 0 56 999 999 1 3
Lor417 999 4.25 999 0 1 0 0 0 0 0 0 1 0 0 1 70 71.8 71.2 0 1
Lor418 3.75 3.25 999 0 1 0 0 0 0 0 0 1 0 0 0 57 53.8 999 0 1
Lor419 3.25 2.75 999 0 1 0 0 0 0 0 0 1 0 0 1 71 67.2 70.8 0 1
Lor420 2.25 999 999 0 1 0 0 0 0 0 0 1 0 0 1 43 999 999 1 3
Lor421 1.5 999 999 0 1 0 0 0 0 0 0 1 0 0 1 999 999 999 1 3
Lor422 2.75 2.5 999 0 1 0 0 0 0 0 0 1 0 0 1 54 50.7 999 1 2
Lor423 3 3.25 2.75 0 1 0 0 0 0 0 0 1 0 0 1 77 67.4 77.5 0 1
Lor424 3 2.5 4 0 1 0 0 0 0 0 0 1 0 0 1 84 77.8 80.5 0 1
Lor425 3 999 999 0 1 0 0 0 0 0 0 1 0 0 1 30 999 999 1 3
Lor426 3.25 1.25 1.25 0 1 0 0 0 0 0 0 1 0 0 1 53 63 59.5 0 1
Lor427 1.25 1 1.25 0 1 0 0 0 0 0 0 1 0 0 1 77 73 84.5 0 1
Lor428 3.25 999 999 0 1 0 0 0 0 0 0 1 0 0 1 45 999 999 1 3
Lor429 3.5 2.5 3.5 0 1 0 0 0 0 0 0 1 0 0 1 63 60 66.5 0 1
Lor430 2.75 999 1.25 0 1 0 0 0 0 0 0 1 0 0 1 77 72.7 73.5 0 1
Lor431 999 3 3.5 0 1 0 0 0 0 0 0 1 0 0 1 64 60.4 72.7 0 1
Lor432 1.75 999 1.25 0 1 0 0 0 0 0 0 1 0 0 1 81 70.5 77 0 1
Lor433 2 3 2 0 1 0 0 0 0 0 0 1 0 0 1 64 52.5 67.5 0 1
Lor434 3.5 2.75 2 0 1 0 0 0 0 0 0 0 1 0 1 61 52.7 65.2 0 1
Lor435 2.5 3.5 999 0 1 0 0 0 0 0 0 1 0 0 1 56 51.3 999 1 2
Lor436 4 4.25 999 1 0 0 0 0 0 0 0 1 0 0 1 58 60.4 999 1 2
Lor437 3.5 3.75 999 0 1 0 0 0 0 0 0 1 0 0 1 52 49.8 999 1 2
Lor438 3 3.25 2.75 0 1 0 0 0 0 0 0 1 0 0 1 63 66.1 74.2 0 1
Lor439 2.75 999 999 0 1 0 0 0 0 0 0 1 0 0 1 999 999 999 1 3
Lor440 2.25 1 999 0 1 0 0 0 0 0 0 1 0 0 1 74 73.7 76.5 0 1
Lor441 2 2 1 0 1 0 0 0 0 0 0 1 0 0 1 67 62.1 72.2 0 1
Lor442 2.75 999 999 0 1 0 0 0 0 0 0 1 0 0 1 47 999 999 1 3
Lor443 3 2.75 999 0 1 0 0 0 0 0 0 1 0 0 1 68 64.6 72 0 1
Lor444 2.5 999 999 0 1 0 0 0 0 0 0 1 0 0 1 47 999 999 1 3
Lor445 3 999 999 1 0 0 0 0 1 0 0 1 0 0 1 49 999 999 1 3
Lor446 3.75 999 999 1 0 0 0 0 1 0 0 1 0 0 1 50 999 999 1 3
Lor447 1.75 999 999 1 0 0 0 0 1 0 0 0 1 0 1 51 999 999 1 3
Lor448 4.5 999 999 1 0 0 0 0 1 0 0 1 0 0 1 53 999 999 1 3
Lor449 5 999 999 0 0 0 0 0 1 0 0 1 0 0 1 54 999 999 1 3
Lor450 1.25 3.25 999 1 0 0 0 0 1 0 0 1 0 0 1 59 57.1 64.4 0 1
Lor451 2.25 2.75 2.5 0 0 0 0 0 1 0 0 1 0 0 0 59 63.9 62.6 0 1
Lor452 2.25 999 999 0 1 0 0 0 0 0 0 1 0 0 1 70 66.5 76.2 0 1
Lor453 3 1.75 1.5 0 1 0 0 0 0 0 0 1 0 0 1 66 64.9 71 0 1
Lor454 2.75 2.75 999 1 0 0 0 0 1 0 0 1 0 0 1 55 56.8 63.5 0 1
Lor455 2.75 1.5 2 0 1 0 0 0 0 0 0 1 0 0 1 73 66.3 67.7 0 1
Lor456 2.75 999 999 1 0 0 0 0 1 0 0 1 0 0 1 45 999 999 1 3
Lor457 2.5 2.25 3 0 0 0 0 0 0 1 0 1 0 0 1 55 57.2 67.8 0 1
Lor458 3.75 999 999 1 0 0 0 0 1 0 0 0 0 0 1 51 999 999 1 3
Lor459 4.25 5 999 0 0 1 0 0 0 0 0 1 0 0 1 62 46.9 999 1 2
Lor460 2.75 2 2.75 0 1 0 0 0 0 0 0 1 0 0 1 62 61.7 60.5 0 1
Lor461 3 999 999 0 1 0 0 0 0 0 0 1 0 0 1 62 52.5 66.2 0 1
Lor462 4 3.5 3 1 0 0 0 0 1 0 0 0 0 0 1 60 60 52.1 0 1
Lor463 2.5 2.75 999 0 0 1 0 0 0 0 0 1 0 0 1 65 59.3 999 1 2
Lor464 3.5 3.5 999 0 1 0 0 0 0 0 0 1 0 0 1 55 54.6 999 1 2
Lor465 1.25 999 999 1 0 1 0 0 0 0 0 0 0 0 1 63 999 999 1 3
Lor466 3.75 3.75 999 1 0 0 0 0 1 0 0 0 0 0 1 67 59.7 63.4 0 1
Lor467 3.25 999 999 0 0 0 0 0 1 0 0 1 0 0 1 999 999 999 1 3
Lor468 1.5 1.5 999 1 0 0 0 0 1 0 0 0 0 0 1 58 60.2 66.8 0 1
Lor469 4.25 999 999 1 0 0 0 0 1 0 0 0 0 0 1 999 999 999 1 3
Lor470 3 2 2.25 0 1 0 0 0 0 0 0 1 0 0 1 68 62.5 72.2 0 1
Lor471 999 999 2.5 0 1 0 0 0 0 0 0 1 0 0 0 66 67.7 75 0 1
Lor472 2.75 999 999 0 0 1 0 0 0 0 0 1 0 0 0 63 999 999 1 2
Lor473 3 999 999 1 0 1 0 0 0 0 0 1 0 0 1 53 999 999 1 3
Lor474 3 999 999 1 0 1 0 0 0 0 0 1 0 0 1 49 999 999 1 3
Lor475 3.25 999 999 1 0 0 0 0 1 0 0 1 0 0 1 54 999 999 1 3
Lor476 3 3 999 1 0 1 0 0 0 0 0 0 0 0 0 55 41.3 999 1 2
Lor477 2.5 999 999 1 0 0 0 1 0 0 0 1 0 0 1 999 999 999 1 3
Lor478 2 999 999 1 0 1 0 0 0 0 0 1 0 0 1 46 999 999 1 3
Lor479 1.5 1 999 0 1 0 0 0 0 0 0 1 0 0 0 80 69.3 74.2 0 1
Lor480 2 1.5 1 1 0 1 0 0 0 0 0 0 0 0 1 80 77.7 75.2 0 1
Lor481 1.25 2.5 2 1 0 0 0 1 0 0 0 0 0 0 1 76 80.4 78.7 0 1
Lor482 3 1.75 2 0 0 1 0 0 0 0 0 1 0 0 0 62 57 68.5 0 1
Lor483 3 2.25 2.25 1 0 0 0 0 0 1 0 1 0 0 1 66 68.2 70.3 0 1
Lor484 2.75 1.75 1.5 1 0 0 0 0 1 0 0 0 1 0 1 60 66 67.3 0 1
Lor485 2 1.25 1.5 0 0 1 0 0 0 0 0 0 0 0 1 70 64.7 76 0 1
Lor486 1.75 999 999 1 0 1 0 0 0 0 0 0 0 0 1 61 57.7 999 1 2
Lor487 3 999 999 1 0 1 0 0 0 0 0 0 1 0 0 999 999 999 1 3
Lor488 1 3.25 999 0 0 1 0 0 0 0 0 1 0 0 1 62 62.3 68.5 0 1
Lor489 1.25 1.25 1 0 0 1 0 0 0 0 0 1 0 0 1 61 55.5 62.2 0 1
Lor490 2 999 999 1 0 0 0 0 1 0 0 0 0 0 1 999 999 999 1 3
Lor491 1 2 1 1 0 1 0 0 0 0 0 1 0 0 1 74 67.7 67.5 0 1
Lor492 1.75 2.25 2.75 1 0 0 0 1 0 0 0 1 0 0 1 76 78.1 77.5 0 1
Lor493 3.5 999 999 1 0 0 0 0 0 0 0 1 0 0 1 999 999 999 1 3
Lor494 2.75 1.5 1.25 1 0 1 0 0 0 0 0 0 1 0 0 62 54.3 69.2 0 1
Lor495 4.5 4 4.25 1 0 0 0 0 1 0 0 1 0 0 1 61 60 65.4 0 1
Lor496 3.5 999 999 1 0 0 0 0 1 0 0 1 0 0 1 999 999 999 1 3
Lor497 3 999 999 1 0 0 0 0 1 0 0 0 0 0 1 53 999 999 1 3
Lor498 2.5 999 999 1 0 0 0 0 1 0 0 0 0 0 1 66 72.1 76.4 0 1
Lor499 2.75 2.5 1.5 1 0 0 0 0 1 0 0 1 0 0 0 63 58.4 67.7 0 1
Lor500 2.75 999 999 1 0 0 0 0 1 0 0 1 0 0 1 49 999 999 1 3
Lor501 1.25 999 999 1 0 0 0 0 1 0 0 0 0 0 0 77 67.2 67.3 0 1
Lor502 4 999 999 1 0 0 0 0 1 0 0 1 0 0 1 44 999 999 1 3
Lor503 3.5 3.25 4 0 0 0 0 0 1 0 0 1 0 0 1 76 74.6 70.3 0 1
Lor504 2.75 2.5 999 1 0 0 0 0 1 0 0 1 0 0 1 61 60.9 67.9 0 1
Lor505 2.75 999 999 1 0 0 0 0 1 0 0 0 0 0 1 55 999 999 1 3
Lor506 2.5 999 999 1 0 0 0 0 1 0 0 0 0 0 1 53 999 999 1 3
Lor507 3 2.25 3.25 1 0 0 0 0 1 0 0 1 0 0 1 63 66.6 69.2 0 1
Lor508 3.25 2.5 3 1 0 0 0 0 1 0 0 0 0 0 1 62 60.5 59.7 0 1
Lor509 4.25 999 999 1 0 0 0 0 1 0 0 1 0 0 1 53 999 999 1 3
Lor510 3.25 999 999 1 0 0 0 0 1 0 0 1 0 0 1 56 999 999 1 3
Lor511 2.5 999 999 1 0 0 0 0 1 0 0 0 0 0 1 999 999 999 1 3
Lor512 2.5 1.75 1.5 1 0 0 0 0 1 0 0 1 0 0 1 58 61.6 68.5 0 1
Lor513 1.5 999 999 0 0 0 0 0 1 0 0 0 0 0 1 999 999 999 1 3
Lor514 4.5 999 999 1 0 0 0 0 1 0 0 1 0 0 1 46 999 999 1 3
Lor515 3 999 999 1 0 0 0 0 1 0 0 0 0 0 1 999 999 999 1 3
Lor516 2 2 1.5 1 0 0 0 0 0 0 0 0 0 0 1 63 68 75.8 0 1
Lor517 2.5 999 999 1 0 0 0 0 1 0 0 1 0 0 1 44 999 999 1 3
Lor518 3 999 999 1 0 0 0 0 1 0 0 1 0 0 1 54 999 999 1 3
Lor519 5 999 999 1 0 0 0 0 1 0 0 1 0 0 1 999 999 999 1 3
Lor520 999 2 1.75 1 0 0 1 0 0 0 0 0 0 0 1 65 999 66.8 0 1
Lor521 3.75 999 999 0 0 0 0 0 1 0 0 1 0 0 1 35 999 999 1 3
Lor522 3.5 999 999 1 0 0 0 0 0 0 0 1 0 0 1 58 999 999 1 3
Lor523 1 999 999 0 0 0 0 0 1 0 0 1 0 0 1 25 999 999 1 3
Lor524 3.75 999 999 0 0 0 0 0 1 0 0 1 0 0 1 33 999 999 1 3
Lor525 1.75 2 1.25 1 0 0 0 0 1 0 0 0 0 0 1 69 61.6 63.7 0 1
Lor526 2.75 2.75 2 1 0 0 0 0 1 0 0 1 0 0 1 61 60.5 67.9 0 1
Lor527 2.25 999 999 1 0 0 0 0 1 0 0 0 0 0 1 999 61.2 49.3 0 1
Lor528 4 999 999 1 0 0 0 0 1 0 0 0 1 0 1 31 999 999 1 3
Lor529 3 999 999 1 0 0 0 0 1 0 0 1 0 0 1 48 999 999 1 3
Lor530 3.5 999 999 1 0 0 0 0 1 0 0 1 0 0 1 51 999 999 1 3
Lor531 3.5 3.5 3 1 0 0 0 0 1 0 0 0 0 0 1 61 54.1 53.4 0 1
Lor532 2.75 999 999 0 0 0 0 0 1 0 0 1 0 0 1 999 999 999 1 3
Lor533 1.25 2 1.25 1 0 0 0 0 1 0 0 0 0 0 1 62 59.2 68.6 0 1
Lor534 4 999 999 1 0 0 0 0 1 0 0 1 0 0 1 52 999 999 1 3
Lor535 3 3 2.5 1 0 0 0 0 0 0 0 0 0 0 1 70 61.2 55 0 1
Lor536 3.75 999 999 1 0 0 0 0 1 0 0 1 0 0 1 54 999 999 1 3
Lor537 3.25 999 999 1 0 0 0 0 1 0 0 1 0 0 0 60 63.3 71.2 0 1
Lor538 2.75 1.75 1.5 1 0 0 0 0 1 0 0 1 0 0 1 61 65.6 70.7 0 1
Lor539 2.75 999 999 1 0 0 0 0 0 0 0 1 0 0 1 47 999 999 1 3
Lor540 2.75 999 999 1 0 0 0 0 1 0 0 1 0 0 1 999 999 999 1 3
Lor541 2.5 2.5 2.25 1 0 0 0 0 1 0 0 0 0 0 1 72 67.1 75.9 0 1
Lor542 2 2.75 2.5 1 0 0 0 0 1 0 0 0 0 0 1 61 63 72 0 1
Lor543 3.25 999 999 1 0 0 0 0 1 0 0 1 0 0 1 48 999 999 1 3
Lor544 1.75 3.25 3.5 0 0 0 0 0 0 1 0 0 1 0 1 62 60.2 70.3 0 1
Lor545 4 999 999 1 0 0 0 0 0 1 0 1 0 0 1 999 999 999 1 3
Lor546 1.5 1 1 1 0 0 0 0 0 1 0 0 0 0 1 62 67.5 73.3 0 1
Lor547 1 2 2.5 1 0 0 0 0 0 1 0 1 0 0 1 57 60.8 69.7 0 1
Lor548 4 999 999 1 0 0 0 0 0 1 0 1 0 0 1 44 999 999 1 3
Lor549 2.25 3 1.75 1 0 0 0 0 0 1 0 0 0 0 1 61 59.3 71.4 0 1
Lor550 3.5 3.75 2.75 1 0 0 0 0 1 0 0 0 0 0 0 60 62.2 67.3 0 1
Lor551 3.5 999 999 1 0 0 0 0 0 1 0 1 0 0 1 41 999 999 1 3
Lor552 1 1 1 0 0 0 0 0 0 1 0 0 1 0 1 59 60.9 67.2 0 1
Lor553 3 999 999 1 0 0 0 0 0 1 0 1 0 0 1 42 999 999 1 3
Lor554 4 3.75 3 1 0 0 0 0 0 1 0 1 0 0 1 56 53.3 62.2 0 1
Lor555 1.75 1.5 1.5 0 0 0 0 0 0 0 0 0 0 0 1 70 65.2 80.2 0 1
Lor556 2.5 2.5 3 0 0 0 0 0 0 1 0 1 0 0 1 62 61.8 65.8 0 1
Lor557 2.75 3.5 999 0 0 0 1 0 0 0 0 0 0 0 1 70 55 999 1 2
Lor558 2.25 999 999 1 0 0 1 0 0 0 0 0 0 0 1 64 61.4 72.1 0 1
Lor559 1.75 1.5 1.25 1 0 0 0 0 1 0 0 0 0 0 0 71 63.9 74.8 0 1
Lor560 3.25 999 999 1 0 0 1 0 0 0 0 0 0 0 0 56 999 999 1 3
Lor561 2 1 1.75 1 0 0 0 0 1 0 0 1 0 0 1 59 62.1 70.2 0 1
Lor562 4.25 4 999 1 0 0 0 0 1 0 0 1 0 0 1 62 67.2 73 0 1
Lor563 4 999 999 0 0 0 0 0 1 0 0 0 1 0 1 38 999 999 1 3
Lor564 4 3.75 3 1 0 0 0 0 1 0 0 1 0 0 1 58 61.6 65 0 1
Lor565 2.75 999 999 1 0 0 0 0 1 0 0 0 0 0 1 62 61.4 66.3 0 1
Lor566 2.75 999 999 1 0 0 0 0 1 0 0 0 0 0 1 999 999 999 1 3
Lor567 2.5 999 999 1 0 0 0 0 1 0 0 0 0 0 1 999 999 999 1 3
Lor568 4 999 999 1 0 0 0 0 1 0 0 1 0 0 1 999 999 999 1 3
Lor569 3 999 999 1 0 0 0 0 1 0 0 1 0 0 1 999 999 999 1 3
Lor570 2.25 999 999 1 0 1 0 0 0 0 0 1 0 0 1 999 999 999 1 3
Lor571 3.25 999 999 1 0 1 0 0 0 0 0 1 0 0 1 52 999 999 1 3
Lor572 3.25 999 999 0 0 1 0 0 0 0 0 1 0 0 0 999 999 999 1 3
Lor573 3.5 999 999 1 0 0 0 0 1 0 0 1 0 0 1 38 999 999 1 3
Lor574 4.25 1.5 2.25 1 0 0 0 0 1 0 0 0 0 0 1 76 76.6 75 0 1
Lor575 2 999 999 1 0 0 0 0 1 0 0 0 0 0 1 63 67.7 60.2 0 1
Lor576 2.75 999 999 1 0 0 0 0 1 0 0 0 0 0 1 999 999 999 1 3
Lor577 4 999 999 1 0 0 0 0 1 0 0 0 0 0 1 57 999 999 1 3
Lor578 4.75 5 999 1 0 0 0 0 1 0 0 0 0 0 1 63 59 70.2 0 1
Lor579 3.75 2.5 3.25 1 0 0 0 0 1 0 0 1 0 0 1 62 60.9 72.7 0 1
Lor580 3.5 999 999 1 0 0 0 0 1 0 0 1 0 0 1 40 999 999 1 3
Lor581 3 2 1.5 1 0 0 0 1 0 0 0 1 0 0 1 63 66.2 74.3 0 1
Lor582 1 1 3 1 0 0 0 1 0 0 0 1 0 0 1 67 72.4 79.7 0 1
Lor583 2.5 999 1.25 0 0 1 0 0 0 0 0 1 0 0 1 62 56.2 60 0 1
Lor584 2.75 999 999 1 0 1 0 0 0 0 0 0 0 0 0 62 56.6 21.8 0 1
Lor585 2.5 1.25 1.5 1 0 0 0 0 1 0 0 0 0 0 1 65 64.3 75.4 0 1
Lor586 2.5 3.25 1.75 1 0 0 0 1 0 0 0 1 0 0 1 62 66.9 63.3 0 1
Lor587 3.25 3.5 999 1 0 0 0 0 0 1 0 0 1 0 1 53 51.1 999 1 2
Lor588 999 2.5 999 0 0 1 0 0 0 0 0 1 0 0 1 60 54.2 64.2 0 1
Lor589 3.25 999 999 1 0 0 0 0 1 0 0 0 1 0 1 53 999 999 1 3
Lor590 3.5 999 999 0 0 0 0 0 1 0 0 1 0 0 1 54 999 999 1 3
Lor591 3 999 999 1 0 1 0 0 0 0 0 1 0 0 1 50 999 999 1 3
Lor592 4.5 999 999 1 0 0 0 0 1 0 0 1 0 0 1 999 999 999 1 3
Lor593 2.25 999 1.75 1 0 0 0 0 1 0 0 0 0 0 1 76 74.5 72.4 0 1
Lor594 2 999 999 0 0 0 0 0 1 0 0 1 0 0 1 44 999 999 1 3
Lor595 2.25 1.75 1.75 1 0 0 0 0 1 0 0 0 0 0 0 64 63.6 65.4 0 1
Lor596 3.75 999 999 0 0 1 0 0 0 0 0 1 0 0 1 57 999 999 1 2
Lor597 3.5 999 999 0 0 0 0 0 0 1 0 0 1 0 1 43 999 999 1 3
Lor598 2.25 3.75 2.5 1 0 0 0 0 0 1 0 1 0 0 1 64 65.2 70.2 0 1
Lor599 2.75 3.25 3.25 1 0 0 0 0 0 1 0 0 0 0 1 64 68.2 69.1 0 1
Lor600 1.75 999 999 1 0 0 0 0 1 0 0 0 0 0 1 45 999 999 1 3
Lor601 3 999 999 1 0 0 0 0 1 0 0 0 0 0 1 999 999 999 1 3
Lor602 3.75 999 999 1 0 0 0 1 0 0 0 0 0 0 0 53 999 999 1 3
Lor603 2.75 999 1.5 1 0 1 0 0 0 0 0 1 0 0 0 74 69.3 999 0 1
Lor604 3.75 999 999 0 0 0 0 0 1 0 0 1 0 0 1 999 999 999 1 3
Lor605 2.75 2.5 999 1 0 0 0 0 1 0 0 1 0 0 1 56 55.2 57.1 0 1
Lor606 4 999 999 1 0 0 0 0 1 0 0 1 0 0 1 49 999 999 1 3
Lor607 2.25 999 999 1 0 0 0 0 1 0 0 1 0 0 1 47 999 999 1 3
Lor608 3 999 999 1 0 0 0 0 1 0 0 1 0 0 1 53 999 999 1 3
Lor609 2.5 999 999 1 0 0 0 0 1 0 0 0 1 0 1 999 999 999 1 3
Lor610 4 999 999 1 0 0 0 0 1 0 0 0 0 0 1 57 999 999 1 3
Lor611 4.75 999 999 1 0 0 0 0 1 0 0 1 0 0 1 999 999 999 1 3
Lor612 2.25 999 999 1 0 0 0 0 1 0 0 0 0 0 1 57 999 999 1 3
Lor613 2.75 999 999 0 0 0 0 0 1 0 0 0 0 0 1 56 999 999 1 3
Lor614 2.75 999 999 1 0 0 0 0 1 0 0 1 0 0 1 46 999 999 1 3
Lor615 3.75 999 999 0 0 0 0 0 1 0 0 0 0 0 0 999 999 999 1 3
Lor616 3 2 2.75 1 0 0 0 0 1 0 0 0 0 0 0 67 66.9 67 0 1
Lor617 2.75 999 999 1 0 0 0 0 1 0 0 1 0 0 1 49 999 999 1 3
Lor618 3 2.25 3 1 0 0 0 0 1 0 0 0 0 0 0 65 62.2 68.1 0 1
Lor619 2.25 999 999 1 0 0 0 0 1 0 0 1 0 0 0 39 999 999 1 3
Lor620 2.75 999 999 1 0 0 0 0 1 0 0 0 0 0 1 42 999 999 1 3
Lor621 4 999 999 1 0 0 0 0 1 0 0 0 0 0 1 32 999 999 1 3
Lor622 4.75 999 999 0 0 0 0 0 1 0 0 0 0 0 0 57 999 999 1 3
Lor623 3.5 999 999 1 0 0 0 0 1 0 0 1 0 0 0 51 999 999 1 3
Lor624 1.75 999 999 1 0 0 0 0 1 0 0 1 0 0 1 999 999 999 1 3
Lor625 3.5 999 999 1 0 0 0 0 1 0 0 1 0 0 1 48 999 999 1 3
Lor626 2.75 2 2.25 1 0 1 0 0 0 0 0 0 0 0 1 65 63.7 73.3 0 1
Lor627 1.75 1.75 999 0 0 0 0 0 1 0 0 0 1 0 1 69 66.6 68.3 0 1
Lor628 2.5 2.25 999 0 0 0 0 1 0 0 0 1 0 0 1 62 57.6 999 1 2
Lor629 2.75 999 999 1 0 0 0 0 1 0 0 1 0 0 0 999 999 999 1 3
Lor630 2.75 4 3 1 0 0 0 0 1 0 0 0 0 0 0 58 59.9 67.6 0 1
Lor631 4.25 4 2.25 1 0 0 0 0 0 1 0 1 0 0 1 63 64.7 999 0 1
Lor632 3.25 999 999 1 0 0 0 0 1 0 0 0 1 0 1 46 999 999 1 3
Lor633 5 999 999 1 0 0 0 1 0 0 0 0 1 0 0 48 999 999 1 3
Lor634 3.5 3.25 4.25 1 0 0 0 0 1 0 0 1 0 0 1 67 66.6 67.1 0 1
Lor635 2.75 3 999 1 0 0 0 0 0 1 0 1 0 0 1 56 53.4 999 1 2
Lor636 3.75 999 999 0 0 0 0 0 0 1 0 0 0 0 1 66 68.9 72.4 0 1
Lor637 2 999 999 1 0 0 0 0 0 1 0 1 0 0 1 48 999 999 1 3
Lor638 2 999 999 1 0 1 0 0 0 0 0 1 0 0 1 45 999 999 1 3
Lor639 2.75 999 999 1 0 0 0 0 0 1 0 0 0 0 0 48 999 999 1 3
Lor640 2.25 999 999 0 0 1 0 0 0 0 0 1 0 0 1 999 999 999 1 3
Lor641 2.25 3 999 0 0 0 0 0 0 1 0 1 0 0 1 54 43.8 999 1 2
Lor642 2.75 999 999 1 0 0 0 0 0 1 0 1 0 0 1 50 999 999 1 3
Lor643 3.25 999 999 1 0 1 0 0 0 0 0 0 0 0 1 999 999 999 1 2
Lor644 3.5 2.5 2.5 1 0 0 0 0 0 1 0 0 0 0 1 66 65.6 65.1 0 1
Lor645 3.25 2.5 2 1 0 0 0 1 0 0 0 1 0 0 1 81 80.2 79.1 0 1
Lor646 2.25 2 999 1 0 0 0 1 0 0 0 0 1 0 1 74 68.7 75.5 0 1
Lor647 3.5 999 999 0 0 1 0 0 0 0 0 0 1 0 0 49 999 999 1 3
Lor648 3.5 3 3.5 0 0 0 0 1 0 0 0 0 0 0 1 65 68.1 67 0 1
Lor649 3.25 3.25 999 0 0 1 0 0 0 0 0 0 0 0 1 56 999 999 1 2
Lor650 2.25 2.5 1.75 0 0 0 0 1 0 0 0 0 0 0 1 62 66.7 70.5 0 1
Lor651 2.75 2.75 999 1 0 1 0 0 0 0 0 0 0 0 0 59 56.8 999 1 2
Lor652 3 2.75 2.75 1 0 0 0 1 0 0 0 1 0 0 1 72 75.8 71.6 0 1
Lor653 3.25 2.5 2.25 1 0 1 0 0 0 0 0 1 0 0 1 60 57.6 64.2 0 1
Lor654 2.5 999 999 1 0 1 0 0 0 0 0 0 0 0 0 62 999 999 1 2
Lor655 2 999 999 1 0 0 0 1 0 0 0 1 0 0 1 52 999 999 1 3
Lor656 2.5 2.5 1.25 1 0 1 0 0 0 0 0 0 0 0 0 70 70.1 63 0 1
Lor657 4.25 4.5 999 0 0 1 0 0 0 0 0 1 0 0 1 59 44.7 999 1 2
Lor658 1.75 1.25 2 1 0 0 0 1 0 0 0 0 0 0 1 71 74.5 71.1 0 1
Lor659 4 999 999 1 0 0 0 1 0 0 0 1 0 0 1 42 999 999 1 3
Lor660 4.25 4.5 3.25 1 0 0 0 1 0 0 0 1 0 0 1 61 63.2 68.3 0 1
Lor661 3.25 3 1.75 1 0 0 0 1 0 0 0 1 0 0 1 62 66.8 68 0 1
Lor662 2 999 999 1 0 0 0 1 0 0 0 1 0 0 1 54 999 999 1 3
Lor663 3.5 999 999 1 0 0 0 1 0 0 0 0 1 0 1 51 999 999 1 3
Lor664 1.75 1.25 1.5 1 0 0 0 1 0 0 0 0 0 0 1 69 66.7 70.5 0 1
Lor665 2 999 3.5 1 0 0 0 1 0 0 0 0 0 0 1 70 68.1 67.5 0 1
Lor666 4.5 999 999 1 0 0 0 1 0 0 0 0 1 0 1 36 999 999 1 3
Lor667 3.5 999 999 0 0 1 0 0 0 0 0 0 0 0 1 47 999 999 1 3
Lor668 5 4.5 999 1 0 1 0 0 0 0 0 0 0 0 1 58 52.6 69 0 1
Lor669 1.75 999 999 0 0 1 0 0 0 0 0 0 0 0 0 52 999 999 1 3
Lor670 4.25 999 999 1 0 0 0 0 1 0 0 1 0 0 1 54 999 999 1 3
Lor671 2.75 999 2 0 0 0 0 0 0 1 0 1 0 0 1 59 53.7 70.1 0 1
Lor672 2.5 2 2 1 0 0 0 0 1 0 0 1 0 0 1 61 60.8 71.2 0 1
Lor673 3 3.5 999 1 0 1 0 0 0 0 0 0 1 0 1 62 61.8 70.8 0 1
Lor674 1.25 1.25 1.75 1 0 0 0 0 0 1 0 0 0 0 1 69 70.6 75.4 0 1
Lor675 1.25 2 2.25 1 0 0 0 1 0 0 0 0 0 0 1 74 74.1 77.7 0 1
Lor676 1.5 999 999 0 0 0 0 1 0 0 0 1 0 0 1 999 999 999 1 3
Lor677 4.25 999 999 0 0 1 0 0 0 0 0 0 1 0 1 47 999 999 1 3
Lor678 3 999 999 1 0 0 0 0 1 0 0 1 0 0 1 49 999 999 1 3
Lor679 3 3 999 0 0 1 0 0 0 0 0 1 0 0 1 59 48.7 999 1 2
Lor680 3.5 2.5 3.5 1 0 0 0 0 1 0 0 1 0 0 1 55 60.2 65.9 0 1
Lor681 2.5 2.75 999 0 0 1 0 0 0 0 0 1 0 0 1 64 53.5 999 0 1
Lor682 3.75 999 999 1 0 0 0 0 1 0 0 1 0 0 1 999 999 999 1 3
Lor683 2.25 999 999 0 0 1 0 0 0 0 0 1 0 0 1 52 999 999 1 3
Lor684 3 999 999 1 0 0 0 0 1 0 0 1 0 0 0 47 999 999 1 3
Lor685 2.75 999 1.75 1 0 1 0 0 0 0 0 0 0 0 1 66 999 76.2 0 1
Lor686 2.75 3 999 1 0 1 0 0 0 0 0 0 0 0 1 53 51 999 1 2
Lor687 4 3.25 999 0 0 0 0 1 0 0 0 0 1 0 1 68 64.7 65.2 0 1
Lor688 3.5 999 999 1 0 0 0 0 1 0 0 1 0 0 1 41 999 999 1 3
Lor689 3 999 999 0 0 0 0 0 1 0 0 1 0 0 0 44 999 999 1 3
Lor690 3.25 999 999 0 0 0 0 0 1 0 0 1 0 0 0 51 999 999 1 3
Lor691 2.5 999 999 0 0 1 0 0 0 0 0 1 0 0 1 999 999 999 1 3
Lor692 4.75 999 999 1 0 0 0 0 1 0 0 1 0 0 1 999 999 999 1 3
Lor693 4.25 999 999 0 0 1 0 0 0 0 0 0 1 0 1 37 999 999 1 3
Lor694 3.25 999 999 1 0 0 0 0 1 0 0 1 0 0 0 48 999 999 1 3
Lor695 2 2.5 999 1 0 0 0 0 0 0 0 0 0 0 1 65 57 999 1 2
Lor696 2.75 999 999 0 0 1 0 0 0 0 0 1 0 0 0 44 999 999 1 3
Lor697 3.25 999 999 1 0 0 0 0 0 1 0 1 0 0 1 38 999 999 1 3
Lor698 2.75 3.5 2.75 1 0 0 0 0 0 1 0 1 0 0 1 59 60.8 68.8 0 1
Lor699 2.5 999 999 1 0 0 0 1 0 0 0 0 1 0 1 48 999 999 1 3
Lor700 3 2 2 0 0 0 0 1 0 0 0 0 0 0 0 70 75.1 66 0 1
Lor701 3 999 999 1 0 0 0 0 1 0 0 1 0 0 1 54 999 999 1 3
Lor702 2.5 999 999 0 0 0 0 0 1 0 0 1 0 0 0 35 999 999 1 3
Lor703 3.75 999 999 1 0 0 0 0 1 0 0 1 0 0 1 999 999 999 1 3
Lor704 3.75 999 999 1 0 0 0 0 0 0 0 0 0 0 0 46 999 999 1 3
Lor705 1.5 2.5 1.75 1 0 0 0 0 1 0 0 0 0 0 1 61 58.7 67.8 0 1
Lor706 2.75 2.75 2 1 0 0 0 0 0 0 0 0 0 0 1 70 68.5 77.5 0 1
Lor707 1 999 999 1 0 1 0 0 0 0 0 0 0 0 1 69 999 999 1 3
Lor708 3.5 1.75 1.5 1 0 0 0 0 1 0 0 0 0 0 0 67 999 58.1 0 1
Lor709 2.25 2.75 1.75 1 0 0 0 0 1 0 0 1 0 0 0 61 63.2 72.7 0 1
Lor710 3.75 999 999 1 0 0 0 0 1 0 0 1 0 0 1 33 999 999 1 3
Lor711 2.5 999 999 1 0 0 0 0 1 0 0 1 0 0 1 50 999 999 1 3
Lor712 4 999 999 1 0 0 0 0 1 0 0 0 0 0 1 52 999 999 1 3
Lor713 1 1.5 1.75 1 0 0 0 0 1 0 0 0 0 0 1 70 67.5 73.2 0 1
Lor714 4.5 999 999 0 0 0 0 0 1 0 0 1 0 0 0 999 999 999 1 3
Lor715 999 999 3.5 0 0 0 0 1 0 0 0 1 0 0 0 58 53.7 999 0 1
Lor716 1.75 999 999 1 0 0 0 1 0 0 0 0 1 0 1 999 999 999 1 3
Lor717 3.5 999 999 1 0 0 0 1 0 0 0 0 1 0 1 999 999 999 1 3
Lor718 2.5 2.25 999 1 0 1 0 0 0 0 0 1 0 0 1 61 50.8 999 1 2
Lor719 4.75 999 999 1 0 0 0 0 0 1 0 1 0 0 1 50 999 999 1 3
Lor720 3.25 999 999 0 0 0 0 0 0 0 0 1 0 0 0 40 999 999 1 3
Lor721 2.5 999 2 1 0 0 0 0 1 0 0 0 0 0 1 67 70.2 74.2 0 1
Lor722 2.75 999 999 1 0 0 0 0 1 0 0 0 1 0 1 38 999 999 1 3
Lor723 2 999 999 1 0 0 0 0 1 0 0 0 0 0 0 999 999 999 1 3
Lor724 3.5 999 999 1 0 0 0 0 1 0 0 0 0 0 1 57 999 999 1 3
Lor725 3.5 999 999 1 0 0 0 1 0 0 0 1 0 0 1 40 999 999 1 3
Lor726 3.5 3 999 1 0 0 0 1 0 0 0 1 0 0 1 62 70.1 69.2 0 1
Lor727 2.75 999 999 0 0 1 0 0 0 0 0 0 0 0 1 46 999 999 1 3
Lor728 3.25 999 999 1 0 1 0 0 0 0 0 1 0 0 1 52 999 999 1 3
Lor729 2.5 3.25 3.25 1 0 0 0 0 1 0 0 1 0 0 1 64 52.4 42.4 0 1
Lor730 1.5 999 999 0 0 0 0 1 0 0 0 0 0 0 1 60 64.9 68.7 0 1
Lor731 3 999 999 1 0 0 0 1 0 0 0 1 0 0 1 999 999 999 1 3
Lor732 2.25 1 1.5 1 0 0 0 1 0 0 0 0 0 0 1 67 73.3 73 0 1
Lor733 2.5 999 999 1 0 0 0 0 0 1 0 1 0 0 0 44 999 999 1 3
Lor734 3.75 999 999 1 0 0 0 0 0 1 0 1 0 0 0 55 52.4 999 1 2
Lor735 3.5 999 999 1 0 1 0 0 0 0 0 0 0 0 0 51 999 999 1 3
Lor736 2.75 3 2.75 0 0 1 0 0 0 0 0 0 0 0 1 68 999 73 0 1
Lor737 999 3 999 0 0 1 0 0 0 0 0 0 0 0 1 58 44.7 999 1 2
Lor738 2.5 3 2 1 0 0 0 0 0 1 0 0 0 0 1 65 67.8 70 0 1
Lor739 3.75 999 999 1 0 0 0 1 0 0 0 1 0 0 1 44 999 999 1 3
Lor740 3.25 999 999 1 0 0 0 0 1 0 0 0 0 0 1 999 999 999 1 3
Lor741 2.5 999 999 0 0 0 1 0 0 0 0 0 0 0 0 55 999 999 1 3
Lor742 3.5 999 999 1 0 0 0 1 0 0 0 1 0 0 1 999 999 999 1 3
Lor743 3.5 1.75 2 0 0 0 0 0 0 1 0 1 0 0 0 61 56.7 66.7 0 1
Lor744 1.75 1.75 1.75 1 0 0 0 0 0 1 0 0 0 0 1 61 66.6 67.7 0 1
Lor745 4 1.75 2.75 1 0 0 0 0 0 1 0 0 0 0 0 57 54.5 50.8 0 1
Lor746 3.25 3 999 1 0 0 0 0 0 1 0 0 0 0 0 63 999 999 1 2
Lor747 3.5 3.25 999 1 0 1 0 0 0 0 0 1 0 0 1 59 51.8 71 0 1
Lor748 3 999 999 1 0 0 0 0 0 1 0 0 0 0 0 54 999 999 1 3
Lor749 3.25 999 999 1 0 0 0 0 1 0 0 1 0 0 1 53 999 999 1 3
Lor750 1.25 999 999 1 0 1 0 0 0 0 0 1 0 0 0 56 42.6 999 1 2
Lor751 4.25 999 999 1 0 1 0 0 0 0 0 1 0 0 1 44 999 999 1 3
Lor752 3.25 2.75 999 1 0 1 0 0 0 0 0 1 0 0 1 61 58.6 65.5 0 1
Lor753 3.25 999 999 0 0 1 0 0 0 0 0 1 0 0 1 61 54.5 73.5 0 1
Lor754 2.75 2.75 2.5 1 0 0 0 0 0 1 0 1 0 0 1 61 59.2 61.5 0 1
Lor755 1 999 999 1 0 0 0 0 0 1 0 0 0 0 0 75 73.3 71.2 0 1
Lor756 2.75 999 999 0 0 1 0 0 0 0 0 1 0 0 0 51 999 999 1 3
Lor757 3.25 999 999 1 0 1 0 0 0 0 0 0 1 0 1 999 999 999 1 3
Lor758 1.5 2.75 2.75 1 0 1 0 0 0 0 0 1 0 0 0 66 63.7 77.2 0 1
Lor759 1.75 1.25 1 0 0 0 0 0 0 0 0 0 0 0 0 66 72.2 76.7 0 1
Lor760 2.5 2.25 1.75 1 0 0 0 1 0 0 0 1 0 0 1 59 62.5 75.2 0 1
Lor761 2.75 2.25 2 1 0 0 0 1 0 0 0 0 0 0 1 65 68.7 76.2 0 1
Lor762 3.5 3.75 999 1 0 0 0 0 1 0 0 0 0 0 1 56 42.3 999 1 2
Lor763 2.25 999 999 0 0 1 0 0 0 0 0 1 0 0 0 54 999 999 1 3
Lor764 2.75 999 999 1 0 1 0 0 0 0 0 1 0 0 1 47 999 999 1 3
Lor765 3.5 999 999 1 0 1 0 0 0 0 0 0 1 0 1 32 999 999 1 3
Lor766 2 999 999 0 0 1 0 0 0 0 0 1 0 0 1 999 999 999 1 3
Lor767 2.75 999 999 0 0 0 0 0 0 1 0 0 0 0 0 999 999 999 1 3
Lor768 2.75 999 999 1 0 0 0 0 0 1 0 0 0 0 1 62 67.6 999 0 1
Lor769 3 2.5 2.25 1 0 0 0 1 0 0 0 1 0 0 0 66 66.7 77.2 0 1
Lor770 2 3.75 999 0 0 0 0 1 0 0 0 1 0 0 1 63 65.3 69.5 0 1
Lor771 999 999 2 1 0 0 0 1 0 0 0 1 0 0 1 61 60.8 69.7 0 1
Lor772 4 999 999 0 0 1 0 0 0 0 0 1 0 0 1 999 999 999 1 3
Lor773 3.5 999 999 1 0 1 0 0 0 0 0 1 0 0 1 46 999 999 1 3
Lor774 4.25 999 999 1 0 1 0 0 0 0 0 1 0 0 1 37 999 999 1 3
Lor775 3 999 999 1 0 0 0 1 0 0 0 0 0 0 1 71 999 999 1 3
Lor776 4.25 999 3 1 0 0 0 0 1 0 0 1 0 0 0 62 60 56.7 0 1
Lor777 4.25 999 999 0 0 1 0 0 0 0 0 1 0 0 1 999 999 999 1 3
Lor778 999 3.25 999 1 0 1 0 0 0 0 0 0 0 0 0 56 49.8 999 1 2
Lor779 2.25 999 999 1 0 0 0 0 0 0 0 0 0 0 0 61 54.5 59.5 0 1
Lor780 3.75 999 999 1 0 0 0 0 0 1 0 1 0 0 1 60 53.3 73.5 0 1
Lor781 2.5 3 1.75 1 0 0 0 0 0 1 0 0 1 0 1 66 62.2 62.1 0 1
Lor782 3 999 999 0 0 0 0 0 0 1 0 0 1 0 1 999 999 999 1 3
Lor783 3.25 999 999 1 0 0 0 1 0 0 0 1 0 0 1 52 999 999 1 3
Lor784 3.75 4.25 999 0 0 0 0 0 0 1 0 1 0 0 0 59 62.7 66 0 1
Lor785 3 999 999 1 0 1 0 0 0 0 0 1 0 0 0 63 999 999 1 3
Lor786 2 999 999 1 0 0 0 1 0 0 0 1 0 0 1 54 999 999 1 3
Lor787 1.5 999 999 0 0 0 0 0 0 1 0 1 0 0 1 55 56.6 70.8 0 1
Lor788 3 999 999 0 0 0 0 0 0 1 0 1 0 0 1 58 43.7 999 1 2
Lor789 3.5 999 999 0 0 1 0 0 0 0 0 1 0 0 0 40 999 999 1 3
Lor790 3.25 999 999 1 0 1 0 0 0 0 0 0 0 0 1 26 999 999 1 3
Lor791 2.75 999 999 0 0 0 0 0 0 1 0 1 0 0 0 64 999 999 1 3
Lor792 3.25 999 999 0 0 0 0 0 0 1 0 0 0 0 1 51 999 999 1 3
Lor793 2.75 999 999 1 0 0 0 0 0 1 0 1 0 0 0 67 999 999 1 3
Lor794 2.5 999 999 1 0 0 0 0 0 1 0 1 0 0 0 999 999 999 1 3
Lor795 3.5 2.75 999 0 0 0 0 0 0 1 0 1 0 0 0 61 61.5 74.8 0 1
Lor796 3.75 999 999 0 0 0 0 1 0 0 0 1 0 0 0 43 999 999 1 3
Lor797 2.25 3.25 999 0 0 0 1 0 0 0 0 0 0 0 0 76 72.9 80 0 1
Lor798 4 999 999 1 0 0 0 0 0 1 0 0 1 0 1 999 999 999 1 3
Lor799 3.75 999 999 0 0 0 0 0 1 0 0 0 0 0 0 43 999 999 1 3
Lor800 3 999 999 1 0 0 0 0 1 0 0 0 1 0 1 999 999 999 1 3
Lor801 2.25 2.75 3.25 1 0 0 0 0 1 0 0 1 0 0 1 60 60.8 53.4 0 1
Lor802 2 999 999 1 0 1 0 0 0 0 0 1 0 0 1 999 999 999 1 3
Lor803 2.25 999 999 0 0 1 0 0 0 0 0 0 0 0 0 54 999 999 1 3
Lor804 1.75 1.75 1.5 1 0 0 0 0 1 0 0 1 0 0 1 63 58.3 61.2 0 1
Lor805 2.5 999 999 1 0 0 0 1 0 0 0 1 0 0 1 999 999 999 1 3
Lor806 2.25 999 999 1 0 0 0 1 0 0 0 1 0 0 1 999 999 999 1 3
Lor807 3.5 999 999 1 0 0 0 1 0 0 0 1 0 0 1 55 999 999 1 3
Lor808 1.75 1.5 1.25 0 0 0 1 0 0 0 0 0 0 0 1 66 64 72.1 0 1
Lor809 1 999 999 1 0 0 0 1 0 0 0 1 0 0 1 51 999 999 1 3
Lor810 2.25 999 999 0 0 0 0 1 0 0 0 1 0 0 1 999 999 999 1 3
Lor811 3.75 999 999 0 0 0 1 0 0 0 0 0 0 0 0 999 999 999 1 3
Lor812 999 2 999 1 0 0 0 1 0 0 0 0 0 0 0 65 999 64.5 0 1
Lor813 1 2.75 1.5 1 0 0 1 0 0 0 0 0 0 0 0 75 67.1 68.9 0 1
Lor814 2.25 999 999 1 0 0 0 1 0 0 0 1 0 0 0 53 999 999 1 3
Lor815 3.75 999 999 1 0 1 0 0 0 0 0 0 0 0 0 59 57.1 77.5 0 1
Lor816 3.25 999 999 1 0 1 0 0 0 0 0 0 0 0 1 999 999 999 1 3
Lor817 3.5 3.5 999 0 0 1 0 0 0 0 0 1 0 0 1 57 43.7 999 1 2
Lor818 2.25 999 999 1 0 0 0 1 0 0 0 1 0 0 1 41 999 999 1 3
Lor819 3.5 999 2 1 0 0 0 0 1 0 0 0 0 0 0 56 59.3 63.3 0 1
Lor820 1.5 999 999 0 0 0 0 1 0 0 0 1 0 0 1 999 999 999 1 3
Lor821 3.25 999 999 1 0 0 0 0 1 0 0 1 0 0 0 47 999 999 1 3
Lor822 1.75 999 1 1 0 0 0 0 0 1 0 1 0 0 1 67 72.7 72 0 1
Lor823 4.25 999 999 0 0 0 1 0 0 0 0 0 0 0 0 20 999 999 1 3
Lor824 2 999 999 1 0 0 0 0 1 0 0 1 0 0 1 54 999 999 1 3
Lor825 2 999 999 1 0 0 0 0 1 0 0 0 0 0 1 55 52.2 999 1 2
Lor826 5 999 999 1 0 0 0 0 1 0 0 1 0 0 1 999 999 999 1 3
Lor827 3.75 2.5 2 1 0 0 0 0 1 0 0 1 0 0 1 52 53.2 54.7 0 1
Lor828 3.25 999 999 1 0 0 0 0 1 0 0 1 0 0 0 33 999 999 1 3
Lor829 2 999 999 1 0 0 0 0 1 0 0 0 0 0 1 54 999 999 1 3
Lor830 2.75 999 999 1 0 0 0 0 1 0 0 1 0 0 1 56 999 999 1 3
Lor831 3 999 999 1 0 0 0 0 1 0 0 0 0 0 1 59 999 999 1 3
Lor832 4.75 5 999 1 0 0 0 0 1 0 0 0 0 0 1 74 74.9 76.7 0 1
Lor833 3 999 999 1 0 1 0 0 0 0 0 1 0 0 0 66 999 999 1 3
Lor834 3.75 4.5 999 1 0 1 0 0 0 0 0 0 0 0 0 59 34.9 999 1 2
Lor835 3.5 999 999 1 0 0 0 0 1 0 0 1 0 0 1 48 999 999 1 3
Lor836 3.25 999 999 1 0 0 0 0 1 0 0 1 0 0 1 999 999 999 1 3
Lor837 1.75 2.75 999 1 0 1 0 0 0 0 0 1 0 0 0 57 44.1 999 1 2
Lor838 3.25 1.5 2 1 0 0 0 0 1 0 0 1 0 0 1 56 61.5 65.2 0 1
Lor839 1.5 999 999 1 0 0 0 0 1 0 0 1 0 0 1 999 999 999 1 3
Lor840 4 3 3 1 0 0 0 0 1 0 0 0 0 0 0 64 66 67.7 0 1
Lor841 2 3.25 999 1 0 0 0 0 1 0 0 0 0 0 1 57 61.2 66.2 0 1
Lor842 2.75 1.75 1.25 0 0 0 0 0 1 0 0 1 0 0 1 60 66 67.8 0 1
Lor843 3.25 3.5 999 0 0 0 0 1 0 0 0 0 0 0 0 55 999 999 1 2
Lor844 1.75 999 3.25 1 0 0 0 0 1 0 0 1 0 0 1 60 61 68.9 0 1
Lor845 2.75 999 999 1 0 0 0 1 0 0 0 1 0 0 1 49 999 999 1 3
Lor846 2.25 999 999 0 0 0 0 0 0 1 0 0 0 0 0 66 56.2 60.2 0 1
Lor847 3.5 2.25 2.25 1 0 0 0 0 1 0 0 0 0 0 1 61 64 73.5 0 1
Lor848 2 2 2 1 0 0 0 0 1 0 0 0 0 0 1 70 64.1 74.2 0 1
Lor849 3.25 999 999 1 0 0 0 0 1 0 0 1 0 0 1 44 999 999 1 3
Lor850 4.25 4.75 999 1 0 0 0 0 1 0 0 1 0 0 1 59 60.3 59.4 0 1
Lor851 4.25 4 999 1 0 0 0 0 1 0 0 1 0 0 1 56 59.9 49.9 0 1
Lor852 1.75 999 999 0 0 0 0 0 1 0 0 0 0 0 0 61 999 999 1 2
Lor853 4.75 999 999 1 0 0 0 1 0 0 0 0 1 0 1 51 999 999 1 3
Lor854 3 999 999 0 0 0 0 0 0 0 0 0 0 0 0 64 999 999 1 3
Lor855 4 999 999 0 0 1 0 0 0 0 0 1 0 0 1 999 999 999 1 3
Lor856 1.5 999 999 1 0 0 0 0 0 1 0 0 0 0 0 60 50.3 999 1 2
Lor857 3 2.5 999 1 0 1 0 0 0 0 0 0 1 0 0 68 56.5 999 1 2
Lor858 999 1.25 999 0 0 0 0 0 0 0 0 0 0 0 0 62 999 999 1 2
Lor859 2.25 999 999 0 0 0 0 0 0 1 0 0 0 0 1 49 999 999 1 3
Lor860 3 999 999 0 1 0 0 0 0 0 0 1 0 0 1 42 999 999 1 3
Lor861 1.75 1.75 999 1 0 0 0 0 1 0 0 0 0 0 0 68 68.3 68.6 0 1
Lor862 1.75 999 1.5 1 0 0 0 0 0 1 0 0 0 0 0 65 64.7 73.7 0 1
Lor863 2.75 2.25 2.25 1 0 0 0 0 1 0 0 0 0 0 0 63 55.2 49.5 0 1
Lor864 3.75 999 999 1 0 0 0 0 1 0 0 1 0 0 1 999 999 999 1 3
Lor865 2.75 999 999 1 0 0 0 0 1 0 0 1 0 0 1 999 999 999 1 3
Lor866 3 999 999 1 0 0 0 0 1 0 0 0 0 0 0 56 999 999 1 3
Lor867 2 999 999 1 0 0 1 0 0 0 0 0 0 0 0 66 58.3 75.8 0 1
Lor868 2 2.5 1.25 1 0 0 0 0 0 1 0 0 0 0 1 62 67.8 76.2 0 1
Lor869 2.75 999 999 0 0 0 0 1 0 0 0 0 1 0 0 999 999 999 1 3
Lor870 3 999 999 0 0 0 0 1 0 0 0 0 1 0 1 61 999 999 1 3
Lor871 4.25 999 999 0 0 0 0 1 0 0 0 0 0 0 1 35 999 999 1 3
Lor872 3 999 999 1 0 1 0 0 0 0 0 0 0 0 0 42 999 999 1 3
Lor873 3 999 999 1 0 1 0 0 0 0 0 1 0 0 0 45 999 999 1 3
Lor874 2.75 999 999 1 0 0 0 1 0 0 0 1 0 0 1 57 999 999 1 3
Lor875 2.25 999 999 0 0 0 0 0 1 0 0 1 0 0 1 999 999 999 1 3
Lor876 2 2.5 2.25 1 0 0 0 0 0 1 0 1 0 0 1 64 68.2 75.2 0 1
Lor877 3 999 999 1 0 0 0 0 1 0 0 0 0 0 0 55 999 999 1 3
Lor878 2.75 999 999 1 0 0 0 0 1 0 0 0 0 0 1 999 999 999 1 3
Lor879 1 2 1 0 0 1 0 0 0 0 0 0 0 0 1 75 74.4 76.5 0 1
Lor880 4 999 999 1 0 0 0 1 0 0 0 1 0 0 0 60 999 999 1 3
Lor881 4.5 999 999 0 0 0 0 1 0 0 0 0 1 0 1 42 999 999 1 3
Lor882 3 999 999 0 0 0 0 1 0 0 0 0 1 0 1 999 999 999 1 3
Lor883 2.25 2.5 1.5 1 0 1 0 0 0 0 0 0 0 0 0 75 63.6 999 0 1
Lor884 3.25 999 999 1 0 0 0 1 0 0 0 1 0 0 1 46 999 999 1 3
Lor885 2 999 999 0 0 0 0 0 1 0 0 1 0 0 0 999 999 999 1 3
Lor886 3 2 1.5 0 0 0 0 1 0 0 0 1 0 0 0 62 63.1 71 0 1
Lor887 1.75 1 1.5 0 0 0 0 0 0 1 0 0 0 0 0 61 67.2 68.8 0 1
Lor888 3.25 3.5 999 0 0 0 0 1 0 0 0 0 0 0 0 59 999 999 1 2
Lor889 3.75 999 999 0 0 0 0 0 0 1 0 0 0 0 0 999 999 999 1 3
Lor890 3 999 999 0 0 0 0 1 0 0 0 0 1 0 1 999 999 999 1 3
Lor891 1.25 999 999 1 0 0 0 0 0 1 0 0 0 0 0 48 999 999 1 3
Lor892 1.75 1.25 1 1 0 0 0 0 0 1 0 0 0 0 0 62 56.6 74.8 0 1
Lor893 3.5 1 999 0 0 1 0 0 0 0 0 0 0 0 0 73 76.5 77 0 1
Lor894 3.25 999 999 1 0 1 0 0 0 0 0 0 0 0 0 57 999 999 1 2
Lor895 4.5 999 999 1 0 1 0 0 0 0 0 1 0 0 0 52 999 999 1 3
Lor896 3 2 999 1 0 0 0 1 0 0 0 1 0 0 0 63 999 999 1 2
Lor897 1.75 999 999 0 0 0 0 1 0 0 0 1 0 0 0 47 999 999 1 3
Lor898 3.5 999 999 1 0 1 0 0 0 0 0 1 0 0 0 51 999 999 1 3
Lor899 1.5 2.75 999 1 0 1 0 0 0 0 0 0 0 0 1 55 46.3 999 1 2
Lor900 1.75 999 999 1 0 0 0 0 0 1 0 0 0 0 0 57 56.1 999 1 2
Lor901 2 3 3 0 0 0 0 0 0 1 0 0 0 0 0 53 60.2 999 0 1
Lor902 4 4.5 999 0 0 0 1 0 0 0 0 0 0 0 0 70 61.2 72.1 0 1
Lor903 4 999 999 0 0 0 0 0 0 0 0 1 0 0 1 36 999 999 1 3
Lor904 2.25 999 999 0 0 0 1 0 0 0 0 0 0 0 0 39 999 999 1 3
Lor905 3 999 999 1 0 0 1 0 0 0 0 0 1 0 0 65 999 999 1 3
Lor906 1 1.75 1 0 0 0 0 0 0 0 0 0 0 0 0 64 61 70 0 1
Lor907 1.75 1.75 999 1 0 0 1 0 0 0 0 0 0 0 1 66 56 58.9 0 1
Lor908 2.5 999 999 1 0 0 1 0 0 0 0 0 0 0 0 49 999 999 1 3
Lor909 2.25 999 999 1 0 0 1 0 0 0 0 0 0 0 0 63 999 999 1 3
Lor910 3.75 3.25 999 0 0 0 0 0 0 0 0 1 0 0 0 62 58 62.7 0 1
Lor911 2.75 3.25 3 0 0 0 0 0 0 0 0 0 0 0 1 65 68 71.5 0 1
Lor912 999 999 2.75 1 0 0 0 0 0 0 0 0 0 0 0 66 62.5 73.9 0 1
Lor913 1.75 1.75 999 0 0 0 1 0 0 0 0 0 0 0 0 62 999 999 1 2
Lor914 2 999 999 0 0 0 1 0 0 0 0 0 0 0 0 60 999 999 1 3
Lor915 2 999 999 1 0 0 0 0 0 0 0 1 0 0 1 60 57.5 60 0 1
Lor916 1.25 999 999 999 0 0 0 0 0 0 0 0 0 0 0 999 999 999 1 3
Lor917 3.25 2.5 999 1 0 0 1 0 0 0 0 0 0 0 1 63 51.2 999 1 2
Lor918 2.25 2.25 3.5 0 0 0 1 0 0 0 0 0 0 0 0 64 55.2 63.2 0 1
Lor919 3 999 999 0 0 0 0 0 0 0 0 1 0 0 1 48 999 999 1 3
Lor920 2.25 999 999 0 0 0 0 0 0 0 0 0 1 0 1 999 999 999 1 3
Lor921 2 2 1 0 0 0 0 0 0 0 0 0 0 0 0 71 75.8 75.2 0 1
Lor922 1.25 1 1.25 1 0 0 1 0 0 0 0 0 0 0 0 74 70.7 68.9 0 1
Lor923 2.75 999 999 0 0 0 0 0 0 0 0 1 0 0 0 59 999 999 1 3
Lor924 2.75 999 999 1 0 0 0 0 0 0 0 0 0 0 1 63 50.8 67 0 1
Lor925 1.75 2.25 1 1 0 0 0 0 0 0 0 0 0 0 0 76 76.7 84.2 0 1
Lor926 2.75 999 999 1 0 0 0 0 0 0 0 0 0 0 1 999 999 999 1 3
Lor927 3.25 999 999 1 0 0 0 0 0 0 0 0 0 0 1 51 999 999 1 3
Lor928 3.25 999 999 0 0 0 0 0 0 0 0 0 0 0 0 999 999 999 1 3
Lor929 3 999 999 0 0 0 0 0 0 0 0 0 0 0 1 51 999 999 1 3
Lor930 4 999 999 1 0 0 0 0 0 0 0 1 0 0 0 46 999 999 1 3
Lor931 1.75 999 999 999 0 0 0 0 0 0 0 0 0 0 0 999 999 999 1 3
Lor932 2.5 999 999 1 0 0 0 0 0 0 0 0 0 0 0 999 999 999 1 3
Lor933 4 4 999 0 0 0 1 0 0 0 0 0 0 0 0 63 52.1 999 1 2
Lor934 4 3.5 4 1 0 0 0 0 0 0 1 1 0 0 1 56 55.5 61.2 0 1
Lor935 2.75 3.25 999 1 0 0 0 0 0 0 1 1 0 0 1 59 59.2 999 1 2
Lor936 3 1 999 1 0 0 0 0 0 0 1 1 0 0 1 60 999 999 1 2
Lor937 4 999 999 1 0 0 0 0 0 0 0 0 1 0 1 999 999 999 1 3
Lor938 2.5 2.25 2 1 0 0 0 0 0 0 1 0 1 0 1 55 63.8 68.7 0 1
Lor939 3.5 3.5 999 1 0 0 0 0 0 0 1 1 0 0 1 58 55 999 1 2
Lor940 3.5 999 999 1 0 0 0 0 0 0 0 1 0 0 0 55 999 999 1 3
Lor941 2.75 2.5 999 1 0 0 0 0 0 0 1 1 0 0 1 55 49.1 999 1 2
Lor942 3.25 999 999 1 0 0 0 0 0 0 1 1 0 0 0 56 999 999 1 3
Lor943 3 2.5 999 1 0 0 0 0 0 0 1 1 0 0 1 57 999 999 1 2
Lor944 3.25 999 999 1 0 0 0 0 0 0 0 1 0 0 0 61 999 999 1 2
Lor945 3.5 1.75 999 1 0 0 0 0 0 0 1 1 0 0 1 60 61.6 67.5 0 1
Lor946 2.25 999 999 1 0 0 0 0 0 0 0 1 0 0 0 43 999 999 1 3
Lor947 3.25 4 999 1 0 0 0 0 0 0 1 1 0 0 0 57 999 999 1 2
Lor948 2.25 3.25 2.75 0 0 0 0 0 0 0 1 0 0 0 0 58 56.8 63.8 0 1
Lor949 3 999 999 1 0 0 0 0 0 0 1 1 0 0 0 49 999 999 1 3
Lor950 2 2.25 2.5 0 1 0 0 0 0 0 0 1 0 0 1 64 67.1 74 0 1
Lor951 2.5 999 3 0 1 0 0 0 0 0 0 1 0 0 1 55 60.8 70.5 0 1
Lor952 3.75 999 3 0 1 0 0 0 0 0 0 1 0 0 1 69 64.9 70 0 1
Lor953 2.5 2 999 0 1 0 0 0 0 0 0 1 0 0 0 73 65 68 0 1
Lor954 3.25 999 999 0 1 0 0 0 0 0 0 1 0 0 1 48 999 999 1 3
Lor955 3.5 999 999 0 1 0 0 0 0 0 0 1 0 0 0 62 999 999 1 2
Lor956 1.75 999 999 0 1 0 0 0 0 0 0 1 0 0 0 73 70.2 79 0 1
Lor957 2.75 999 999 0 1 0 0 0 0 0 0 1 0 0 1 51 999 999 1 2
Lor958 3.5 2.25 999 0 1 0 0 0 0 0 0 1 0 0 1 53 54.2 999 1 2
Lor959 2.5 1.75 999 0 1 0 0 0 0 0 0 1 0 0 0 78 69.2 68.7 0 1
Lor960 2.75 2.25 999 0 1 0 0 0 0 0 0 1 0 0 1 53 53.2 59.7 0 1
Lor961 3.75 999 999 0 1 0 0 0 0 0 0 1 0 0 1 47 999 999 1 3
Lor962 2.5 999 999 0 1 0 0 0 0 0 0 1 0 0 1 999 999 999 1 3
Lor963 1.75 999 999 0 1 0 0 0 0 0 0 1 0 0 1 52 999 999 1 3
Lor964 3.5 999 999 0 1 0 0 0 0 0 0 1 0 0 1 22 999 999 1 3
Lor965 2.75 999 999 0 1 0 0 0 0 0 0 1 0 0 1 64 55.2 66.7 0 1
Lor966 2.25 999 999 0 1 0 0 0 0 0 0 1 0 0 1 38 999 999 1 3
Lor967 2.5 2.75 999 0 1 0 0 0 0 0 0 1 0 0 1 57 60.1 69 1 2
Lor968 1.25 1.75 999 0 1 0 0 0 0 0 0 1 0 0 1 55 51.2 999 1 2
Lor969 3.5 999 999 0 1 0 0 0 0 0 0 1 0 0 1 56 53.6 999 1 2
Lor970 4 3 999 0 1 0 0 0 0 0 0 1 0 0 1 54 53.5 59.5 1 2
Lor971 4.5 999 999 0 1 0 0 0 0 0 0 1 0 0 1 68 51.6 999 1 2
Lor972 3.5 3.25 999 0 1 0 0 0 0 0 0 1 0 0 1 53 999 999 1 2
Lor973 2.5 999 999 0 1 0 0 0 0 0 0 1 0 0 1 999 999 999 1 3
Lor974 2.5 3 999 0 1 0 0 0 0 0 0 1 0 0 1 56 55.2 60.5 1 2
Lor975 3.5 2.5 999 0 1 0 0 0 0 0 0 1 0 0 1 65 59.3 70.8 1 2
Lor976 4 999 999 0 1 0 0 0 0 0 0 1 0 0 1 999 999 999 1 3
Lor977 2.75 2.75 999 0 1 0 0 0 0 0 0 1 0 0 0 64 66 70.8 1 2
Lor978 2 2 999 0 1 0 0 0 0 0 0 1 0 0 1 77 55.3 999 1 2
Lor979 2.25 3 999 0 1 0 0 0 0 0 0 1 0 0 1 58 58.5 67.2 1 2
Lor980 4.25 4.25 999 0 1 0 0 0 0 0 0 1 0 0 0 62 62.7 62 1 2
Lor981 3 999 999 0 1 0 0 0 0 0 0 1 0 0 1 71 68.6 70.5 1 2
Lor982 2.5 999 999 0 1 0 0 0 0 0 0 1 0 0 1 70 58.3 65.2 1 2
Lor983 3 999 999 0 1 0 0 0 0 0 0 1 0 0 0 24 999 999 1 3
Lor984 2.75 999 999 0 1 0 0 0 0 0 0 1 0 0 0 999 999 999 1 3
Lor985 2.25 999 999 0 1 0 0 0 0 0 0 1 0 0 1 999 999 999 1 3
Lor986 3 3.25 999 0 1 0 0 0 0 0 0 1 0 0 1 78 66.3 61.5 1 2
Lor987 3.75 999 999 0 1 0 0 0 0 0 0 1 0 0 0 999 999 999 1 3
Lor988 3.75 3.75 999 0 1 0 0 0 0 0 0 1 0 0 1 63 55.4 999 1 2
Lor989 2.5 999 999 0 1 0 0 0 0 0 0 1 0 0 0 999 999 999 1 3
Lor990 3.5 3.5 999 0 1 0 0 0 0 0 0 1 0 0 0 57 54.7 66 1 2
Lor991 3 2.75 999 0 1 0 0 0 0 0 0 1 0 0 0 69 60.5 68.3 1 2
Lor992 2.75 2.25 999 0 1 0 0 0 0 0 0 1 0 0 0 57 58.2 64.7 1 2
Lor993 4.25 2 999 1 0 0 0 0 0 0 1 1 0 0 1 60 61.8 64.1 1 2
Lor994 3.5 999 999 1 0 0 0 0 0 0 0 0 1 0 1 36 999 999 1 3
Lor995 2.5 2.75 999 1 0 0 0 0 0 0 1 1 0 0 0 55 55 59.4 1 2
Lor996 2.25 1 999 1 0 0 0 0 0 0 1 1 0 0 1 74 82.4 80.3 1 2
Lor997 3.25 1 999 1 0 0 0 0 0 0 1 1 0 0 1 62 67.2 69.1 1 2
Lor998 3.25 1.75 999 1 0 0 0 0 0 0 1 1 0 0 1 58 66.9 66.8 1 2
Lor999 3 2 999 1 0 0 0 0 0 0 1 1 0 0 1 58 57.5 999 1 2
Lor1000 3 2.75 999 0 1 0 0 0 0 0 0 1 0 0 1 74 70.5 70 1 2
Lor1001 2.5 2.75 999 0 1 0 0 0 0 0 0 1 0 0 1 54 58.7 61.2 1 2
Lor1002 3.75 999 999 0 1 0 0 0 0 0 0 1 0 0 1 64 65.4 66.7 1 2
Lor1003 3.25 999 999 0 1 0 0 0 0 0 0 1 0 0 0 65 46 66.7 1 2
Lor1004 3.25 2.75 999 0 1 0 0 0 0 0 0 1 0 0 1 58 50.3 999 1 2
Lor1005 2.75 999 999 0 1 0 0 0 0 0 0 1 0 0 1 86 78.8 88.7 1 2
Lor1006 1.25 1 999 0 1 0 0 0 0 0 0 1 0 0 1 58 62.6 69.5 1 2
Lor1007 4.25 999 999 0 1 0 0 0 0 0 0 1 0 0 1 48 999 999 1 3
Lor1008 1.5 1.25 999 0 1 0 0 0 0 0 0 1 0 0 1 81 73.7 72.5 1 2
Lor1009 2.5 3 999 0 1 0 0 0 0 0 0 1 0 0 1 78 68.1 73 1 2
Lor1010 3.5 3 999 0 1 0 0 0 0 0 0 1 0 0 1 65 56.7 74.2 1 2
Lor1011 3 2.5 999 0 1 0 0 0 0 0 0 1 0 0 1 75 61 70.1 1 2
Lor1012 2.25 1.75 999 1 0 0 0 0 0 0 0 0 0 0 0 76 70 74.7 1 2
Lor1013 1.25 999 999 0 0 0 0 0 0 0 0 0 0 0 0 999 999 999 1 3
Lor1014 1.25 999 999 1 0 0 1 0 0 0 0 0 0 0 1 999 999 999 1 3
Lor1015 999 3.25 999 0 0 0 0 0 0 0 0 0 0 0 0 65 999 999 1 2
Lor1016 2.25 1.5 999 1 0 0 1 0 0 0 0 0 0 0 0 75 69 80 1 2
Lor1017 2.75 3.75 999 0 0 0 0 0 0 0 0 0 0 0 0 69 53.7 71.5 1 2
Lor1018 1.25 999 999 1 0 0 1 0 0 0 0 0 0 0 0 57 999 999 1 3
Lor1019 4 999 999 1 0 0 1 0 0 0 0 0 0 0 0 58 999 999 1 3
Lor1020 2.25 999 999 1 0 0 0 0 0 0 0 0 0 0 0 44 999 999 1 3
Lor1021 2.5 999 999 1 0 0 0 0 0 0 0 0 0 0 0 56 999 999 1 3
Lor1022 3 2.25 999 0 0 0 1 0 0 0 0 0 0 0 0 65 60.2 67.6 1 2
Lor1023 3.5 999 999 1 0 0 0 0 0 0 0 1 0 0 0 42 999 999 1 3
Lor1024 2 999 999 0 0 0 0 0 0 0 0 0 0 0 0 64 56.2 72.2 1 2
Lor1025 3.5 2.75 999 1 0 0 0 0 0 0 0 0 0 0 0 65 56.2 999 1 2
Lor1026 2.75 999 999 1 0 0 1 0 0 0 0 0 0 0 0 66 67.9 72.4 1 2
Lor1027 3.75 2 999 0 0 0 0 0 0 0 0 0 0 0 0 61 55.8 64.7 1 2
Lor1028 2.25 999 999 0 0 0 0 0 0 0 0 0 0 0 0 67 65.5 63.5 1 2
Lor1029 3 999 999 0 0 0 0 0 0 0 0 0 0 0 0 61 999 64.2 1 2
Lor1030 2 999 999 0 0 0 0 0 0 0 0 0 0 0 0 51 999 999 1 3
Lor1031 1 999 999 1 0 0 0 0 0 0 0 0 0 0 0 76 70.8 70 1 2
Lor1032 2 1.5 999 0 0 0 0 0 0 0 0 0 0 0 0 68 67.2 67.2 1 2
Lor1033 999 1.25 999 0 0 0 0 0 0 0 0 0 0 0 0 83 71.7 71.7 1 2
Lor1034 3.5 3.5 999 1 0 0 1 0 0 0 0 0 0 0 0 65 60.2 67.9 1 2
Lor1035 2.25 2.75 999 0 0 0 0 0 0 0 0 0 0 0 0 66 66.2 68.3 1 2
Lor1036 2.75 2.75 999 1 0 0 0 0 0 0 1 1 0 0 0 63 63.5 65.4 1 2
Lor1037 3 999 999 1 0 0 0 1 0 0 0 0 1 0 1 50 999 999 1 3
Lor1038 4 999 999 1 0 0 0 0 0 1 0 1 0 0 1 55 999 999 1 3
Lor1039 3 999 999 1 0 0 0 0 1 0 0 0 1 0 0 22 999 999 1 3
Lor1040 3.25 2 999 0 0 0 0 0 0 0 0 0 0 0 0 73 65.5 999 1 2
Lor1041 2.25 999 999 1 0 1 0 0 0 0 0 1 0 0 1 999 999 999 1 3
Lor1042 2.25 2 999 1 0 0 1 0 0 0 0 0 1 0 0 65 64 72.1 1 2
Lor1043 3 999 999 0 0 1 0 0 0 0 0 1 0 0 1 999 999 999 1 3
Lor1044 2.5 999 999 0 1 0 0 0 0 0 0 1 0 0 1 27 999 999 1 3
Lor1045 1.75 1 999 0 1 0 0 0 0 0 0 1 0 0 1 77 74 75.5 1 2
Lor1046 4.75 999 999 0 1 0 0 0 0 0 0 1 0 0 1 58 62.4 69.2 1 2
Lor1047 2 2.25 999 0 1 0 0 0 0 0 0 1 0 0 1 56 51 61.5 1 2
Lor1048 3.25 1.75 999 0 1 0 0 0 0 0 0 1 0 0 1 68 67.6 76.2 1 2
Lor1049 3.25 2.25 999 0 1 0 0 0 0 0 0 1 0 0 1 67 65.4 72 1 2
Lor1050 1.75 999 999 1 0 0 0 0 0 1 0 1 0 0 1 57 999 999 1 3
Lor1051 3.5 2.5 999 0 1 0 0 0 0 0 0 1 0 0 1 58 49.1 999 1 2
Lor1052 2 999 999 0 0 0 0 0 0 0 0 1 0 0 1 999 999 999 1 3
Lor1053 2 2.25 999 0 1 0 0 0 0 0 0 1 0 0 1 77 70.2 79 1 2
Lor1054 999 1.25 999 0 0 0 1 0 0 0 0 0 0 0 0 67 61.4 66.6 1 2
Lor1055 3 999 999 1 0 0 0 0 0 0 0 0 0 0 1 999 999 999 1 3
Lor1056 999 3 999 1 0 0 0 0 0 0 0 0 0 0 0 64 58.5 999 1 2
Lor1057 3.75 999 999 0 0 0 1 0 0 0 0 0 0 0 0 41 999 999 1 3
Lor1058 2 999 999 0 1 0 0 0 0 0 0 0 1 0 1 60 999 60.5 1 2
Lor1059 2.75 999 999 1 0 0 0 0 0 1 0 1 0 0 0 999 999 999 1 3
Lor1060 2.25 999 999 0 1 0 0 0 0 0 0 0 1 0 0 999 999 999 1 3
Lor1061 2.5 999 999 0 1 0 0 0 0 0 0 0 0 0 1 45 999 999 1 3
Lor1062 4.25 999 999 0 1 0 0 0 0 0 0 1 0 0 1 999 999 999 1 3
Lor1063 2 999 999 1 0 1 0 0 0 0 0 1 0 0 1 999 999 999 1 3
Lor1064 3 2.5 999 1 0 0 0 1 0 0 0 0 1 0 1 68 82.2 77.2 1 2
Lor1065 3 999 999 1 0 0 0 0 0 0 0 1 0 0 0 999 999 999 1 3
Lor1066 4 2.25 999 0 1 0 0 0 0 0 0 1 0 0 0 52 60 75 1 2
Lor1067 3.5 999 999 0 0 0 0 0 0 1 0 0 0 0 0 999 999 999 1 3
Lor1068 3.75 999 999 1 0 0 1 0 0 0 0 0 0 0 1 999 999 999 1 3
Lor1069 3 999 999 0 0 0 0 0 0 1 0 0 0 0 1 999 999 999 1 3
Lor1070 3.25 999 999 1 0 0 0 0 0 0 0 0 0 0 0 999 999 999 1 3
Lor1071 3.75 999 999 0 1 0 0 0 0 0 0 1 0 0 1 31 999 999 1 3
Lor1072 4.25 999 999 1 0 0 0 0 0 1 0 0 1 0 0 53 999 999 1 3
